# Supplementary material for: Stage specific comparative transcriptomic analysis to reveal gene networks regulating iron and zinc content in pearl millet [Pennisetum glaucum (L.) R. Br.]
Source: Sci Rep. 2022 Jan 7;12:276. doi: 10.1038/s41598-021-04388-0 (PMC8742121; doi:10.1038/s41598-021-04388-0)
Supplement: Supplementary file 1 — Supplementary Tables. [file 41598_2021_4388_MOESM1_ESM.xlsx]

## Sheet: Table S1
Table S1: Up-regulated genes during panicle initiation stage significantly quantifying the GO terms with their gene description and other functional activities
Name	Max group means	Fold change	Log fold change	P-value	FDR p-value	Sequence Description	Annotation GO Term	Annotation GO ID	Enzyme Name	InterPro Accession	InterPro Name
4B(single)_trimmed_contig_81923	841.64	69601.4	16.09	4.49e-07	0.000453	non-specific lipid-transfer protein-like protein At2g13820				IPR016140;noIPR;noIPR;noIPR;noIPR;IPR036312	Bifunctional inhibitor/plant lipid transfer protein/seed storage helical domain;Bifunctional inhibitor/plant lipid transfer protein/seed storage helical domain;Bifunctional inhibitor/plant lipid transfer protein/seed storage helical domain;Bifunctional inhibitor/plant lipid transfer protein/seed storage helical domain;Bifunctional inhibitor/plant lipid transfer protein/seed storage helical domain…
4B(single)_trimmed_contig_37818	1884.15	46274.6	15.5	4.94e-06	0.00285	probable galactinol--sucrose galactosyltransferase 2	raffinose alpha-galactosidase activity	GO:0052692	Alpha-galactosidase	IPR008811;noIPR;IPR008811	Glycosyl hydrolases 36;Glycosyl hydrolases 36;Glycosyl hydrolases 36
4B(single)_trimmed_contig_73059	138.66	20457	14.32	2.16e-05	0.00919	cytochrome P450 716B1
4B(single)_trimmed_contig_73886	128.46	12983	13.66	4.58e-05	0.02	ABC transporter F family member 1
4B(single)_trimmed_contig_7271	423.29	6627.05	12.69	0.000123	0.03	catalase isozyme 1	catalase activity;obsolete cell;peroxisome;plasma membrane;circadian rhythm;response to water deprivation;response to light stimulus;response to bacterium;response to abscisic acid;protein nitrosylation;heme binding;nitric oxide homeostasis;response to hydrogen peroxide;hydrogen peroxide catabolic process;cell redox homeostasis;response to cadmium ion;metal ion binding;hydrogen peroxide biosynthe…	GO:0004096;GO:0005623;GO:0005777;GO:0005886;GO:0007623;GO:0009414;GO:0009416;GO:0009617;GO:0009737;GO:0017014;GO:0020037;GO:0033484;GO:0042542;GO:0042744;GO:0045454;GO:0046686;GO:0046872;GO:0050665;GO:0055114;GO:0098869;GO:1902074	Peroxidase;Catalase
4B(single)_trimmed_contig_73861	60.12	6259.22	12.61	0.000148	0.03	pentatricopeptide repeat-containing protein At1g55890	mitochondrial
4B(single)_trimmed_contig_73701	120.91	6039.79	12.56	0.000179	0.04	ABC transporter G family member 50 isoform X2				noIPR	Tetratricopeptide-like helical domain superfamily
4B(single)_trimmed_contig_72417	276.19	5948.63	12.54	0.000182	0.04	zinc finger protein 1
4B(single)_trimmed_contig_22600	152.71	5728.8	12.48	7.38e-05	0.02	myb family transcription factor PHL7	DNA binding;nucleus	GO:0003677;GO:0005634
4B(single)_trimmed_contig_4475	173.35	5201.13	12.34	0.000228	0.05	2-oxoisovalerate dehydrogenase subunit alpha 2	mitochondrial	alpha-ketoacid dehydrogenase activity;mitochondrial alpha-ketoglutarate dehydrogenase complex;branched-chain amino acid catabolic process;oxidoreductase activity	acting on the aldehyde or oxo group of donors	disulfide as acceptor;obsolete oxidation-reduction process	GO:0003826;GO:0005947;GO:0009083;GO:0016624;GO:0055114
4B(single)_trimmed_contig_7286	253.2	4182.41	12.03	0.000149	0.03	photosynthetic NDH subunit of lumenal location 2	chloroplastic				IPR008797;IPR023222;IPR008797;noIPR;IPR023222
4B(single)_trimmed_contig_9857	162.33	4192.39	12.03	0.000136	0.03	DNA-directed RNA polymerases II	IV and V subunit 3				noIPR;noIPR
4B(single)_trimmed_contig_7314	55.35	3590.29	11.81	0.000187	0.04	ubiquitin fusion degradation protein 1 homolog	ubiquitin-dependent protein catabolic process;ERAD pathway	GO:0006511;GO:0036503		noIPR;IPR004854;noIPR;noIPR;noIPR;IPR004854;noIPR	Armadillo-type fold;Ubiquitin fusion degradation protein Ufd1-like;Ubiquitin fusion degradation protein Ufd1-like;Ubiquitin fusion degradation protein Ufd1-like;Ubiquitin fusion degradation protein Ufd1-like;Ubiquitin fusion degradation protein Ufd1-like;Ubiquitin fusion degradation protein Ufd1-like
4B(single)_trimmed_contig_2079	118.89	3225.14	11.66	0.000236	0.05	ferredoxin--nitrite reductase	chloroplastic
4B(single)_trimmed_contig_72229	61.4	1671.84	10.71	7.54e-08	0.00011	protein DMP2
4B(single)_trimmed_contig_72682	65.43	1097.89	10.1	6.89e-08	0.000103	expansin-B2				noIPR;noIPR	NRAMP family;NRAMP family
4B(single)_trimmed_contig_79799	95.15	847.28	9.73	4.81e-08	7.84e-05	pentatricopeptide repeat-containing protein At1g06710	mitochondrial
4B(single)_trimmed_contig_60216	39.68	728.89	9.51	1.03e-06	0.000821	DNA-directed RNA polymerase III subunit RPC4 isoform X1				noIPR;noIPR	Domain of unknown function DUF3444;Domain of unknown function DUF3444
4B(single)_trimmed_contig_7147	146.68	657.78	9.36	1.33e-08	2.9e-05	uncharacterized WD repeat-containing protein C2A9.03				noIPR;noIPR	Cullin repeat-like-containing domain superfamily;Cullin repeat-like-containing domain superfamily
4B(single)_trimmed_contig_72848	94.36	613.87	9.26	9.7e-08	0.000126	subtilisin-like protease SBT3.5 isoform X1
4B(single)_trimmed_contig_79506	157.14	586.57	9.2	1.93e-06	0.00135	DNA-directed RNA polymerase II subunit 1
4B(single)_trimmed_contig_68665	669.24	548.84	9.1	4.65e-14	7.51e-10	O-methyltransferase ZRP4	O-methyltransferase activity;S-adenosylmethionine-dependent methyltransferase activity;aromatic compound biosynthetic process;methylation;protein dimerization activity	GO:0008171;GO:0008757;GO:0019438;GO:0032259;GO:0046983		IPR001077;noIPR;noIPR;noIPR;IPR016461;IPR029063	O-methyltransferase domain;O-methyltransferase domain;O-methyltransferase domain;O-methyltransferase domain;O-methyltransferase COMT-type;S-adenosyl-L-methionine-dependent methyltransferase
4B(single)_trimmed_contig_72583	37.43	518.53	9.02	8.13e-08	0.00011	probable nucleoredoxin 2
4B(single)_trimmed_contig_53938	1338.51	500.78	8.97	5.59e-10	3.22e-06	---NA---
4B(single)_trimmed_contig_5720	91.24	497.12	8.96	8.14e-08	0.00011	L-ascorbate oxidase homolog	ferroxidase activity;copper ion binding;plasma membrane;iron ion transport;iron ion homeostasis;obsolete oxidation-reduction process	GO:0004322;GO:0005507;GO:0005886;GO:0006826;GO:0055072;GO:0055114	Ferroxidase;Oxidizing metal ions	IPR011706;IPR008972;noIPR;noIPR;noIPR;IPR008972	Multicopper oxidase
4B(single)_trimmed_contig_70745	98.63	489.98	8.94	4.06e-06	0.00245	uncharacterized protein LOC101762118	ATP:ADP antiporter activity;ATP binding;ADP transport;ATP transport;integral component of membrane;chloroplast membrane	GO:0005471;GO:0005524;GO:0015866;GO:0015867;GO:0016021;GO:0031969
4B(single)_trimmed_contig_2256	156.17	487.95	8.93	3.28e-07	0.000367	auxin-responsive protein IAA24	nucleus;regulation of transcription	DNA-templated;auxin-activated signaling pathway	GO:0005634;GO:0006355;GO:0009734
4B(single)_trimmed_contig_37208	25.9	459.66	8.84	1.86e-07	0.000223	L-ascorbate oxidase homolog	ferroxidase activity;copper ion binding;plasma membrane;iron ion transport;iron ion homeostasis;obsolete oxidation-reduction process	GO:0004322;GO:0005507;GO:0005886;GO:0006826;GO:0055072;GO:0055114	Ferroxidase;Oxidizing metal ions	IPR008972;IPR011706;noIPR;noIPR;noIPR;noIPR;IPR008972	Cupredoxin;Multicopper oxidase
4B(single)_trimmed_contig_2784	71.3	382.81	8.58	2.7e-07	0.000307	---NA---
4B(single)_trimmed_contig_3937	185.51	346.28	8.44	4.92e-08	7.84e-05	embryogenesis-associated protein EMB8	integral component of membrane	GO:0016021		noIPR;noIPR;noIPR;IPR009737	E3 ubiquitin-protein ligase RNF126-like
4B(single)_trimmed_contig_20785	27.86	328.49	8.36	7.55e-07	0.000641	protein CELLULOSE SYNTHASE INTERACTIVE 3				noIPR	Expansin
4B(single)_trimmed_contig_9732	81.91	325.58	8.35	2.55e-09	7.92e-06	6-phosphogluconate dehydrogenase	decarboxylating 1	phosphogluconate dehydrogenase (decarboxylating) activity;cytosol;pentose-phosphate shunt	oxidative branch;D-gluconate catabolic process;NADP binding	GO:0004616;GO:0005829;GO:0009051;GO:0046177;GO:0050661	Phosphogluconate dehydrogenase (NADP(+)-dependent
4B(single)_trimmed_contig_16869	25.58	258.57	8.01	3.28e-05	0.01	laccase-15	ferroxidase activity;copper ion binding;plasma membrane;iron ion transport;lignin catabolic process;apoplast;hydroquinone:oxygen oxidoreductase activity;iron ion homeostasis;obsolete oxidation-reduction process	GO:0004322;GO:0005507;GO:0005886;GO:0006826;GO:0046274;GO:0048046;GO:0052716;GO:0055072;GO:0055114	Ferroxidase;Oxidizing metal ions;Acting on diphenols and related substances as donors;Laccase
4B(single)_trimmed_contig_3817	183.74	251.68	7.98	1.74e-07	0.000213	uncharacterized protein LOC101768264				noIPR;noIPR	RNA binding protein HABP4/SERBP1;RNA binding protein HABP4/SERBP1
4B(single)_trimmed_contig_5184	37.53	252.21	7.98	4.66e-05	0.02	transcription factor ILR3	protein dimerization activity	GO:0046983		IPR011598;IPR036638;noIPR;noIPR;IPR011598;IPR036638	Myc-type
4B(single)_trimmed_contig_22019	30.8	249.03	7.96	3.9e-06	0.00236	protein QUIRKY
4B(single)_trimmed_contig_19715	88.98	245.39	7.94	2.86e-05	0.01	transport and Golgi organization 2 homolog
4B(single)_trimmed_contig_56278	19.29	234.85	7.88	9.43e-05	0.03	uncharacterized protein LOC101767655
4B(single)_trimmed_contig_79058	223.05	229.15	7.84	4.28e-07	0.000438	glutathione S-transferase U24
4B(single)_trimmed_contig_3318	40.78	219.45	7.78	4.24e-05	0.01	eukaryotic translation initiation factor	RNA 7-methylguanosine cap binding;translation initiation factor activity;nucleus;cytosol;translational initiation;eukaryotic translation initiation factor 4F complex;negative regulation of defense response to virus	GO:0000340;GO:0003743;GO:0005634;GO:0005829;GO:0006413;GO:0016281;GO:0050687		IPR023398;IPR001040;noIPR;IPR001040;IPR023398	Translation Initiation factor eIF- 4e-like;Translation Initiation factor eIF- 4e;Translation Initiation factor eIF- 4e;Translation Initiation factor eIF- 4e;Translation Initiation factor eIF- 4e-like
4B(single)_trimmed_contig_1372	2247.09	218.14	7.77	8.66e-15	3.49e-10	ribonuclease 1	RNA binding;extracellular region;RNA catabolic process;ribonuclease T2 activity;RNA phosphodiester bond hydrolysis	endonucleolytic	GO:0003723;GO:0005576;GO:0006401;GO:0033897;GO:0090502	Acting on ester bonds;Acting on ester bonds;Ribonuclease T(2)	IPR036430;IPR001568;noIPR;IPR001568;IPR036430
4B(single)_trimmed_contig_26408	31.54	217.97	7.77	7.16e-06	0.00383	protein LIGULELESS 1
4B(single)_trimmed_contig_10660	26.65	213.43	7.74	8.51e-06	0.00427	accelerated cell death 11	cytosol;membrane;ceramide transport;intermembrane lipid transfer;ceramide 1-phosphate binding;ceramide 1-phosphate transfer activity	GO:0005829;GO:0016020;GO:0035627;GO:0120009;GO:1902387;GO:1902388		IPR036497;noIPR;noIPR;IPR036497	Glycolipid transfer protein superfamily;Glycolipid transfer protein superfamily;Glycolipid transfer protein superfamily;Glycolipid transfer protein superfamily
4B(single)_trimmed_contig_11951	63.89	213.68	7.74	6.4e-06	0.00351	protein DEHYDRATION-INDUCED 19				IPR027935;noIPR;IPR033347;noIPR	Protein dehydration-induced 19
4B(single)_trimmed_contig_5032	34.52	206.97	7.69	7.9e-05	0.02	DNA mismatch repair protein MSH6	chloroplast envelope;polyamine transport;polyamine binding;periplasmic space	GO:0009941;GO:0015846;GO:0019808;GO:0042597
4B(single)_trimmed_contig_5308	40.26	206.83	7.69	3.42e-05	0.01	2-dehydro-3-deoxyphosphooctonate aldolase	cytoplasm;3-deoxy-8-phosphooctulonate synthase activity;biosynthetic process	GO:0005737;GO:0008676;GO:0009058	3-deoxy-8-phosphooctulonate synthase	IPR013785;IPR006218;IPR006269;noIPR	Aldolase-type TIM barrel;DAHP synthetase I/KDSA;3-deoxy-8-phosphooctulonate synthase;3-deoxy-8-phosphooctulonate synthase
4B(single)_trimmed_contig_66144	101.35	205.79	7.69	1.39e-06	0.00108	SPX domain-containing membrane protein Os02g45520				noIPR;noIPR;noIPR	Reverse transcriptase zinc-binding domain;Reverse transcriptase zinc-binding domain;Reverse transcriptase zinc-binding domain
4B(single)_trimmed_contig_81256	12.97	205.77	7.68	1.46e-05	0.0066	cytochrome P450 87A3				noIPR	Pyridoxal phosphate-dependent transferase domain 1
4B(single)_trimmed_contig_17392	43.06	188.38	7.56	0.000169	0.04	dnaJ homolog subfamily C member 16
4B(single)_trimmed_contig_13445	1455.09	175.26	7.45	2e-06	0.00139	putative cyclin-dependent kinase F-2
4B(single)_trimmed_contig_20007	330.23	175.11	7.45	8e-08	0.00011	transmembrane protein 56
4B(single)_trimmed_contig_9190	1009.85	173.74	7.44	2.26e-08	4.57e-05	putative tRNA pseudouridine synthase
4B(single)_trimmed_contig_44503	37.76	172.27	7.43	2.26e-06	0.00147	---NA---
4B(single)_trimmed_contig_25563	51.98	171.17	7.42	8.64e-05	0.02	amino acid permease 3
4B(single)_trimmed_contig_14353	92.34	170.58	7.41	2.9e-10	1.8e-06	protein LAZ1 homolog 2 isoform X2	integral component of membrane	GO:0016021		IPR005178;IPR005178;noIPR	Organic solute transporter subunit alpha/Transmembrane protein 184;Organic solute transporter subunit alpha/Transmembrane protein 184;Organic solute transporter subunit alpha/Transmembrane protein 184
4B(single)_trimmed_contig_71461	229.2	167.67	7.39	8.43e-08	0.000111	protein synthesis inhibitor II				IPR001574;IPR016138;IPR001574;noIPR;IPR036041	Ribosome-inactivating protein;Ribosome-inactivating protein
4B(single)_trimmed_contig_48605	17.5	166.52	7.38	3.29e-05	0.01	peroxidase 31	peroxidase activity;extracellular region;response to oxidative stress;heme binding;hydrogen peroxide catabolic process;metal ion binding;obsolete oxidation-reduction process;cellular oxidant detoxification	GO:0004601;GO:0005576;GO:0006979;GO:0020037;GO:0042744;GO:0046872;GO:0055114;GO:0098869	Peroxidase	IPR000823;IPR002016;noIPR;IPR002016;noIPR;noIPR;noIPR;noIPR;IPR002016;IPR010255	Plant peroxidase;Haem peroxidase;Haem peroxidase;Haem peroxidase;Haem peroxidase;Haem peroxidase;Haem peroxidase;Haem peroxidase;Haem peroxidase;Haem peroxidase superfamily
4B(single)_trimmed_contig_6392	86.58	159.14	7.31	7.82e-09	2.17e-05	PGR5-like protein 1B	chloroplastic
4B(single)_trimmed_contig_26264	26.59	154.73	7.27	0.000205	0.04	GTPase-activating protein gyp1	GTPase activator activity;intracellular protein transport;small GTPase binding;activation of GTPase activity	GO:0005096;GO:0006886;GO:0017137;GO:0090630		noIPR;noIPR;noIPR;IPR035969	HAD-like superfamily;HAD-like superfamily;HAD-like superfamily;Rab-GTPase-TBC domain superfamily
4B(single)_trimmed_contig_74691	10.81	148.92	7.22	5.02e-05	0.02	non-specific lipid-transfer protein C6				noIPR;IPR016140;noIPR;noIPR;noIPR;IPR036312	Cytochrome P450 superfamily;Bifunctional inhibitor/plant lipid transfer protein/seed storage helical domain;Bifunctional inhibitor/plant lipid transfer protein/seed storage helical domain;Bifunctional inhibitor/plant lipid transfer protein/seed storage helical domain;Bifunctional inhibitor/plant lipid transfer protein/seed storage helical domain;Bifunctional inhibitor/plant lipid transfer protein…
4B(single)_trimmed_contig_2215	221.77	146.78	7.2	6.54e-07	0.000588	selenium-binding protein 1	selenium binding	GO:0008430		IPR008826;IPR008826;noIPR;noIPR	Selenium-binding protein;Selenium-binding protein;Selenium-binding protein;Selenium-binding protein
4B(single)_trimmed_contig_10249	154.16	146.6	7.2	3.84e-07	0.000409	E3 ubiquitin-protein ligase RZFP34	zinc ion binding	GO:0008270
4B(single)_trimmed_contig_5420	315.05	142.74	7.16	2.04e-07	0.000242	uncharacterized protein LOC101782176				noIPR;noIPR	Isopenicillin N synthase-like;Isopenicillin N synthase-like
4B(single)_trimmed_contig_11916	31.58	137.59	7.1	2.34e-05	0.00983	zinc finger BED domain-containing protein RICESLEEPER 2-like				noIPR	Translation elongation factor EF1A/initiation factor IF2gamma
4B(single)_trimmed_contig_11681	41.96	136.53	7.09	4.98e-05	0.02	RNA-binding protein FUS	nucleic acid binding	GO:0003676		IPR002775;IPR036882;noIPR;noIPR;IPR036882	DNA/RNA-binding protein Alba-like;Alba-like domain superfamily;Alba-like domain superfamily;Alba-like domain superfamily;Alba-like domain superfamily
4B(single)_trimmed_contig_17417	57.99	136.33	7.09	3.4e-05	0.01	receptor-like serine/threonine-protein kinase SD1-8
4B(single)_trimmed_contig_48167	15.31	133.93	7.07	7.33e-05	0.02	uncharacterized protein LOC101773108				IPR004252;noIPR;noIPR	Probable transposase
4B(single)_trimmed_contig_81428	15.37	134.32	7.07	8.66e-05	0.02	mitochondrial phosphate carrier protein 3	mitochondrial
4B(single)_trimmed_contig_81540	82.15	133.74	7.06	2.42e-06	0.00156	mitochondrial carnitine/acylcarnitine carrier-like protein isoform X1
4B(single)_trimmed_contig_7482	41.9	129.79	7.02	2.52e-05	0.01	---NA---
4B(single)_trimmed_contig_26811	67.86	129.92	7.02	7.18e-05	0.02	putative methyltransferase DDB_G0268948
4B(single)_trimmed_contig_31042	32.19	128.11	7	0.00015	0.04	serine/threonine-protein kinase PEPKR2
4B(single)_trimmed_contig_13096	102.1	119.89	6.91	5.97e-05	0.02	proteasome subunit beta type-7-A
4B(single)_trimmed_contig_13807	25.73	120.43	6.91	0.000112	0.03	GDSL esterase/lipase At3g48460
4B(single)_trimmed_contig_8196	130.84	118.4	6.89	6.05e-06	0.00339	E3 ubiquitin-protein ligase RBX1	zinc ion binding;protein ubiquitination;NEDD8 transferase activity;SCF-dependent proteasomal ubiquitin-dependent protein catabolic process;Cul2-RING ubiquitin ligase complex;Cul3-RING ubiquitin ligase complex;Cul7-RING ubiquitin ligase complex;nuclear SCF ubiquitin ligase complex;protein neddylation;ubiquitin protein ligase activity;Cul4-RING E3 ubiquitin ligase complex;cullin family protein bind…	GO:0008270;GO:0016567;GO:0019788;GO:0031146;GO:0031462;GO:0031463;GO:0031467;GO:0043224;GO:0045116;GO:0061630;GO:0080008;GO:0097602		IPR024766;IPR013083;noIPR;noIPR;IPR001841;noIPR;noIPR	Zinc finger
4B(single)_trimmed_contig_604	70.61	115.44	6.85	7.56e-07	0.000641	RGG repeats nuclear RNA binding protein A	RNA binding	GO:0003723		noIPR;noIPR;IPR039764;noIPR	Protein-tyrosine phosphatase-like;Protein-tyrosine phosphatase-like;RNA binding protein HABP4/SERBP1;RNA binding protein HABP4/SERBP1
4B(single)_trimmed_contig_27825	203.33	115.11	6.85	2.92e-05	0.01	putative multidrug resistance protein
4B(single)_trimmed_contig_11957	51.92	112.85	6.82	8.22e-05	0.02	uncharacterized protein LOC101779596
4B(single)_trimmed_contig_3381	25.29	108.21	6.76	0.000228	0.05	60S ribosomal protein L7a-1	maturation of LSU-rRNA;RNA binding;cytosolic large ribosomal subunit	GO:0000470;GO:0003723;GO:0022625		noIPR;noIPR	Oligosaccharyl transferase
4B(single)_trimmed_contig_16631	66.51	105.34	6.72	7.63e-07	0.000641	telomerase reverse transcriptase isoform X2
4B(single)_trimmed_contig_44701	18.6	104.78	6.71	0.000216	0.05	F-box protein At2g40910				noIPR;IPR001810;noIPR;noIPR;IPR001810;IPR036047	Ion transport domain;F-box domain;F-box domain;F-box domain;F-box domain;F-box-like domain superfamily
4B(single)_trimmed_contig_33536	22.88	102.24	6.68	0.000219	0.05	vesicle transport protein SFT2B
4B(single)_trimmed_contig_357	62.78	100.94	6.66	0.00015	0.04	receptor-like serine/threonine-protein kinase At1g78530
4B(single)_trimmed_contig_23047	28.79	99.39	6.63	8.65e-05	0.02	disease resistance protein RPM1				noIPR;noIPR;noIPR	Ferredoxin-dependent bilin reductase;Ferredoxin-dependent bilin reductase;Ferredoxin-dependent bilin reductase
4B(single)_trimmed_contig_20831	57.18	95.93	6.58	2.65e-07	0.000305	transcription factor IIIA
4B(single)_trimmed_contig_78768	13.24	95.24	6.57	3.68e-05	0.01	putative disease resistance protein RGA3				IPR032675;IPR032675;noIPR;noIPR;noIPR	Leucine-rich repeat domain superfamily;Leucine-rich repeat domain superfamily;Leucine-rich repeat domain superfamily;Leucine-rich repeat domain superfamily;Leucine-rich repeat domain superfamily
4B(single)_trimmed_contig_59098	80.85	82.7	6.37	6.93e-06	0.00373	polyubiquitin 11	nucleus;cytoplasm;protein ubiquitination;modification-dependent protein catabolic process;protein tag;ubiquitin protein ligase binding	GO:0005634;GO:0005737;GO:0016567;GO:0019941;GO:0031386;GO:0031625		IPR019956;IPR000626;noIPR;noIPR;noIPR;noIPR;IPR000626;IPR000626;noIPR;noIPR;IPR029071;IPR029071	Ubiquitin domain;Ubiquitin-like domain;Ubiquitin-like domain;Ubiquitin-like domain;Ubiquitin-like domain;Ubiquitin-like domain;Ubiquitin-like domain;Ubiquitin-like domain;Ubiquitin-like domain;Ubiquitin-like domain;Ubiquitin-like domain superfamily;Ubiquitin-like domain superfamily
4B(single)_trimmed_contig_22086	27.54	82.25	6.36	4.68e-05	0.02	RHOMBOID-like protein 2	serine-type endopeptidase activity;proteolysis;integral component of membrane	GO:0004252;GO:0006508;GO:0016021	Acting on peptide bonds (peptidases)
4B(single)_trimmed_contig_8860	55.22	79.93	6.32	0.000175	0.04	geranylgeranyl transferase type-2 subunit beta 1
4B(single)_trimmed_contig_68169	46.2	80.15	6.32	8.03e-06	0.00415	defensin-like protein 21				noIPR	FHY3/FAR1 family
4B(single)_trimmed_contig_23892	30.36	77.55	6.28	6.76e-05	0.02	serine/threonine-protein kinase AtPK2/AtPK19	protein serine/threonine kinase activity;ATP binding;protein phosphorylation;cellular anatomical entity	GO:0004674;GO:0005524;GO:0006468;GO:0110165		noIPR;noIPR;IPR000719;noIPR;noIPR;IPR000719;IPR011009	NAD(P)-binding domain superfamily;NAD(P)-binding domain superfamily;Protein kinase domain;Protein kinase domain;Protein kinase domain;Protein kinase domain;Protein kinase-like domain superfamily
4B(single)_trimmed_contig_7184	79.23	77.24	6.27	5.11e-07	0.000493	T-complex protein 1 subunit alpha	mRNA splicing	via spliceosome;RNA binding;metal ion binding	GO:0000398;GO:0003723;GO:0046872		noIPR;noIPR
4B(single)_trimmed_contig_44058	11.45	76.94	6.27	0.000229	0.05	uncharacterized protein LOC111256491				noIPR;noIPR;noIPR	FHY3/FAR1 family;FHY3/FAR1 family;FHY3/FAR1 family
4B(single)_trimmed_contig_2397	569.39	76.58	6.26	8.72e-10	4.69e-06	protein EARLY RESPONSIVE TO DEHYDRATION 15
4B(single)_trimmed_contig_42209	811.92	71.82	6.17	2.03e-09	7.31e-06	chaperone protein dnaJ 6	nucleus;cytoplasm	GO:0005634;GO:0005737		noIPR;noIPR;noIPR	Organic solute transporter subunit alpha/Transmembrane protein 184;Organic solute transporter subunit alpha/Transmembrane protein 184;Organic solute transporter subunit alpha/Transmembrane protein 184
4B(single)_trimmed_contig_67418	64.7	68.46	6.1	2.65e-06	0.00167	nuclear pore complex protein NUP96
4B(single)_trimmed_contig_31966	138.82	67.51	6.08	4.48e-06	0.00262	transcription termination factor MTEF1	chloroplastic	double-stranded DNA binding;regulation of transcription	DNA-templated	GO:0003690;GO:0006355
4B(single)_trimmed_contig_60769	24.35	66.97	6.07	1.89e-05	0.00819	potassium transporter 1
4B(single)_trimmed_contig_29314	169.96	61.8	5.95	4.08e-05	0.01	putative F-box/FBD/LRR-repeat protein At2g05300				noIPR;noIPR	HAD-like superfamily;HAD-like superfamily
4B(single)_trimmed_contig_55418	99.73	59.87	5.9	7.31e-05	0.02	cytochrome b5	cytoplasm;integral component of membrane;heme binding;intracellular membrane-bounded organelle;metal ion binding	GO:0005737;GO:0016021;GO:0020037;GO:0043231;GO:0046872		noIPR;noIPR	WD40-repeat-containing domain superfamily;WD40-repeat-containing domain superfamily
4B(single)_trimmed_contig_14283	92.99	56.88	5.83	0.000211	0.05	protein argonaute 4A				noIPR;noIPR	YTH domain;YTH domain
4B(single)_trimmed_contig_20425	267.15	56.32	5.82	8.73e-09	2.2e-05	serine/arginine repetitive matrix protein 1				noIPR;noIPR;noIPR	von Willebrand factor A-like domain superfamily;von Willebrand factor A-like domain superfamily;von Willebrand factor A-like domain superfamily
4B(single)_trimmed_contig_37554	76.76	56.56	5.82	1.54e-06	0.00115	uncharacterized protein LOC101779298 isoform X1
4B(single)_trimmed_contig_39578	7.49	56.51	5.82	5.53e-05	0.02	putative disease resistance RPP13-like protein 3				IPR032675;noIPR;noIPR;noIPR	Leucine-rich repeat domain superfamily;Leucine-rich repeat domain superfamily;Leucine-rich repeat domain superfamily;Leucine-rich repeat domain superfamily
4B(single)_trimmed_contig_2365	106.5	54.5	5.77	5.91e-07	0.000542	putative disease resistance protein RGA1
4B(single)_trimmed_contig_25179	63.93	53.37	5.74	7.88e-06	0.0041	F-box/FBD/LRR-repeat protein At1g13570				noIPR	Galactose-binding-like domain superfamily
4B(single)_trimmed_contig_16708	74.61	53.19	5.73	5.27e-06	0.00297	phytosulfokine receptor 1
4B(single)_trimmed_contig_50718	20.22	51.71	5.69	6.66e-07	0.00059	glutathione S-transferase T3-like				IPR029466;noIPR;noIPR;noIPR;noIPR	No apical meristem-associated
4B(single)_trimmed_contig_18480	19.94	51.02	5.67	0.000113	0.03	LOB domain-containing protein 37	regulation of gene expression	GO:0010468		IPR004883;noIPR;noIPR;IPR004883	Lateral organ boundaries
4B(single)_trimmed_contig_72660	55.43	49.7	5.64	0.000109	0.03	pentatricopeptide repeat-containing protein At3g06920				noIPR;noIPR	Bifunctional inhibitor/plant lipid transfer protein/seed storage helical domain superfamily;Bifunctional inhibitor/plant lipid transfer protein/seed storage helical domain superfamily
4B(single)_trimmed_contig_19703	8.08	48.31	5.59	0.000138	0.03	probable phospholipid-transporting ATPase 8
4B(single)_trimmed_contig_58468	24.35	45.19	5.5	0.000184	0.04	cytochrome P450 94B3				noIPR;noIPR;IPR014719	F-box-like domain superfamily;F-box-like domain superfamily;Ribosomal protein L7/L12
4B(single)_trimmed_contig_1423	217.35	44.8	5.49	1.79e-05	0.00784	la-related protein 6B	RNA binding;nucleus;RNA processing;ribonucleoprotein complex	GO:0003723;GO:0005634;GO:0006396;GO:1990904		IPR012677;IPR000504;noIPR;noIPR;IPR035979	Nucleotide-binding alpha-beta plait domain superfamily;RNA recognition motif domain;RNA recognition motif domain;RNA recognition motif domain;RNA-binding domain superfamily
4B(single)_trimmed_contig_6132	120.67	42.12	5.4	7.77e-06	0.00407	probable alpha	alpha-trehalose-phosphate synthase [UDP-forming] 9	catalytic activity;trehalose biosynthetic process	GO:0003824;GO:0005992
4B(single)_trimmed_contig_52125	38.46	42.25	5.4	0.000134	0.03	DNA-directed RNA polymerase V subunit 1
4B(single)_trimmed_contig_62856	79.34	42.14	5.4	9.92e-06	0.0049	uncharacterized protein LOC111258487				IPR011676;noIPR;noIPR;noIPR	Domain of unknown function DUF1618;Domain of unknown function DUF1618;Domain of unknown function DUF1618;Domain of unknown function DUF1618
4B(single)_trimmed_contig_11768	73.61	40.06	5.32	1.68e-06	0.0012	respiratory burst oxidase homolog protein E
4B(single)_trimmed_contig_58437	24.67	37.78	5.24	2.76e-05	0.01	protein CHUP1	chloroplastic				noIPR
4B(single)_trimmed_contig_8304	128.85	37.56	5.23	4.18e-05	0.01	FT-interacting protein 1	endoplasmic reticulum membrane;plasma membrane;anther dehiscence;negative regulation of auxin mediated signaling pathway;integral component of membrane;positive regulation of long-day photoperiodism	flowering	GO:0005789;GO:0005886;GO:0009901;GO:0010930;GO:0016021;GO:0048578		IPR013583;noIPR;noIPR
4B(single)_trimmed_contig_8211	287.28	37.16	5.22	2.7e-05	0.01	OBERON-like protein				noIPR;noIPR	Ribosomal protein L7/L12
4B(single)_trimmed_contig_5470	134.03	36.68	5.2	3.33e-05	0.01	heavy metal-associated isoprenylated plant protein 30				noIPR;noIPR	RmlC-like cupin domain superfamily;RmlC-like cupin domain superfamily
4B(single)_trimmed_contig_44924	19.31	35.35	5.14	2.94e-05	0.01	uncharacterized protein LOC105914413				IPR001584;IPR036397;noIPR;noIPR;IPR001584;IPR012337	Integrase
4B(single)_trimmed_contig_704	138.55	33.21	5.05	0.000127	0.03	glyceraldehyde-3-phosphate dehydrogenase 2	cytosolic	glyceraldehyde-3-phosphate dehydrogenase (NAD+) (phosphorylating) activity;cytosol;glucose metabolic process;glycolytic process;NADP binding;NAD binding;obsolete oxidation-reduction process	GO:0004365;GO:0005829;GO:0006006;GO:0006096;GO:0050661;GO:0051287;GO:0055114	Glyceraldehyde-3-phosphate dehydrogenase (NAD(P)(+)) (phosphorylating);Glyceraldehyde-3-phosphate dehydrogenase (phosphorylating)	noIPR;IPR020829;noIPR;IPR020831;noIPR;noIPR
4B(single)_trimmed_contig_10346	133.09	33.01	5.04	6.98e-05	0.02	probable serine incorporator
4B(single)_trimmed_contig_36631	38.55	30.52	4.93	0.0001	0.03	---NA---
4B(single)_trimmed_contig_9762	32.39	30.16	4.91	2.88e-05	0.01	serine/threonine-protein kinase minibrain	protein kinase activity;ATP binding;protein phosphorylation;peptidyl-amino acid modification	GO:0004672;GO:0005524;GO:0006468;GO:0018193		noIPR;noIPR	Concanavalin A-like lectin/glucanase domain superfamily;Concanavalin A-like lectin/glucanase domain superfamily
4B(single)_trimmed_contig_11142	229.21	29.98	4.91	6.44e-05	0.02	GDSL esterase/lipase At5g45950
4B(single)_trimmed_contig_28988	42.68	28.8	4.85	8.7e-05	0.02	glutamate receptor 3.5
4B(single)_trimmed_contig_12087	346.94	28.67	4.84	4.11e-06	0.00245	coilin isoform X2
4B(single)_trimmed_contig_21082	43.09	27.82	4.8	8.49e-06	0.00427	methyl-CpG-binding domain-containing protein 13 isoform X1	DNA binding;nucleus	GO:0003677;GO:0005634		noIPR;noIPR;noIPR;noIPR;noIPR;noIPR;IPR038945	Papain-like cysteine peptidase superfamily;Papain-like cysteine peptidase superfamily;Papain-like cysteine peptidase superfamily;Papain-like cysteine peptidase superfamily;Papain-like cysteine peptidase superfamily;Papain-like cysteine peptidase superfamily;Methyl-CpG-binding domain-containing protein 13-like
4B(single)_trimmed_contig_46585	611.75	27.82	4.8	4.24e-05	0.01	polyubiquitin 11	nucleus;cytoplasm;protein ubiquitination;modification-dependent protein catabolic process;protein tag;ubiquitin protein ligase binding	GO:0005634;GO:0005737;GO:0016567;GO:0019941;GO:0031386;GO:0031625		noIPR;IPR000626;noIPR;noIPR;IPR000626;noIPR;noIPR;IPR029071	VDE lipocalin domain;Ubiquitin-like domain;Ubiquitin-like domain;Ubiquitin-like domain;Ubiquitin-like domain;Ubiquitin-like domain;Ubiquitin-like domain;Ubiquitin-like domain superfamily
4B(single)_trimmed_contig_236	98.35	26.58	4.73	3.68e-06	0.00226	protein IN2-1 homolog B isoform X2	glutathione transferase activity;cytoplasm;protein glutathionylation	GO:0004364;GO:0005737;GO:0010731	Glutathione transferase	noIPR;noIPR;noIPR;IPR036282	Concanavalin A-like lectin/glucanase domain superfamily;Concanavalin A-like lectin/glucanase domain superfamily;Concanavalin A-like lectin/glucanase domain superfamily;Glutathione S-transferase
4B(single)_trimmed_contig_4402	118.82	25.34	4.66	1.21e-05	0.00578	probable methyltransferase PMT15				noIPR;noIPR;noIPR;noIPR	Pectin lyase fold/virulence factor;Pectin lyase fold/virulence factor;Pectin lyase fold/virulence factor;Pectin lyase fold/virulence factor
4B(single)_trimmed_contig_14025	273.45	25.33	4.66	3.16e-05	0.01	plant cysteine oxidase 5
4B(single)_trimmed_contig_62765	79.75	25.22	4.66	0.000188	0.04	---NA---
4B(single)_trimmed_contig_44459	25.4	24.11	4.59	0.000228	0.05	uncharacterized protein LOC101755057				noIPR;noIPR;noIPR;noIPR;noIPR;IPR001878;IPR036875	WAT1-related protein;WAT1-related protein;WAT1-related protein;WAT1-related protein;WAT1-related protein;Zinc finger
4B(single)_trimmed_contig_45127	71.68	23.25	4.54	1.31e-05	0.00616	geraniol 8-hydroxylase	iron ion binding;integral component of membrane;oxidoreductase activity	acting on paired donors	with incorporation or reduction of molecular oxygen	NAD(P)H as one donor	and incorporation of one atom of oxygen;heme binding;obsolete oxidation-reduction process
4B(single)_trimmed_contig_23107	175.1	22.13	4.47	0.000123	0.03	lysine histidine transporter-like 6
4B(single)_trimmed_contig_11886	41.81	21.12	4.4	0.000105	0.03	protein CDI
4B(single)_trimmed_contig_62206	18.94	19.85	4.31	0.000119	0.03	protein SRG1	dioxygenase activity	GO:0051213		IPR005123;IPR027443;IPR026992;noIPR;noIPR;IPR005123;noIPR	Oxoglutarate/iron-dependent dioxygenase;Isopenicillin N synthase-like;Non-haem dioxygenase N-terminal domain;Non-haem dioxygenase N-terminal domain;Non-haem dioxygenase N-terminal domain;Oxoglutarate/iron-dependent dioxygenase;Oxoglutarate/iron-dependent dioxygenase
4B(single)_trimmed_contig_20743	46.91	18.61	4.22	0.000135	0.03	GTPase-activating protein gyp7	GTPase activator activity;intracellular protein transport;integral component of membrane;small GTPase binding;activation of GTPase activity	GO:0005096;GO:0006886;GO:0016021;GO:0017137;GO:0090630		noIPR;noIPR;noIPR	Cytochrome P450 superfamily;Cytochrome P450 superfamily;Cytochrome P450 superfamily
4B(single)_trimmed_contig_2906	140.83	17.99	4.17	9.35e-06	0.00466	glucan endo-1	3-beta-glucosidase	acidic isoform	hydrolase activity	hydrolyzing O-glycosyl compounds;carbohydrate metabolic process;anchored component of plasma membrane	GO:0004553;GO:0005975;GO:0046658
4B(single)_trimmed_contig_14455	36.79	17.05	4.09	1.92e-05	0.00829	2-alkenal reductase (NADP(+)-dependent)	oxidoreductase activity;obsolete oxidation-reduction process	GO:0016491;GO:0055114		IPR013149;noIPR;noIPR;noIPR;noIPR;IPR036291	Alcohol dehydrogenase
4B(single)_trimmed_contig_559	3852.92	16.37	4.03	7.12e-05	0.02	hydrophobic protein OSR8	integral component of membrane	GO:0016021
4B(single)_trimmed_contig_8014	434.14	16.35	4.03	5.33e-05	0.02	peroxisomal fatty acid beta-oxidation multifunctional protein	3-hydroxyacyl-CoA dehydrogenase activity;peroxisome;fatty acid beta-oxidation	GO:0003857;GO:0005777;GO:0006635	3-hydroxyacyl-CoA dehydrogenase	IPR022694;noIPR;IPR006176;noIPR;noIPR;noIPR;IPR036291;IPR029045	3-hydroxyacyl-CoA dehydrogenase;3-hydroxyacyl-CoA dehydrogenase;3-hydroxyacyl-CoA dehydrogenase
4B(single)_trimmed_contig_53794	582.95	15.74	3.98	0.000171	0.04	eukaryotic translation initiation factor 5A	translation elongation factor activity;translational frameshifting;ribosome binding;positive regulation of translational elongation;positive regulation of translational termination	GO:0003746;GO:0006452;GO:0043022;GO:0045901;GO:0045905		IPR014722;noIPR;noIPR;IPR001884	Ribosomal protein L2
4B(single)_trimmed_contig_969	418.59	15.22	3.93	0.000138	0.03	uncharacterized protein At2g27730	mitochondrial	mitochondrial respiratory chain complex I;negative regulation of ATPase activity;ATPase inhibitor activity	GO:0005747;GO:0032780;GO:0042030		IPR007648;noIPR;noIPR;noIPR
4B(single)_trimmed_contig_25231	372.86	15.24	3.93	0.00014	0.03	aspartyl protease family protein At5g10770	aspartic-type endopeptidase activity;proteolysis;protein catabolic process	GO:0004190;GO:0006508;GO:0030163	Acting on peptide bonds (peptidases)	IPR032799;IPR021109;IPR032861;IPR021109;IPR001461;noIPR;IPR033121;IPR021109	Xylanase inhibitor
4B(single)_trimmed_contig_9725	173.02	14.68	3.88	7.38e-05	0.02	ornithine decarboxylase	ornithine decarboxylase activity;cytoplasm;putrescine biosynthetic process from ornithine	GO:0004586;GO:0005737;GO:0033387	Ornithine decarboxylase	IPR002433;IPR022643;IPR009006;noIPR;noIPR;IPR002433;IPR009006	Ornithine decarboxylase;Orn/DAP/Arg decarboxylase 2
4B(single)_trimmed_contig_124	552.05	14.21	3.83	0.000245	0.05	uncharacterized protein LOC101782278
4B(single)_trimmed_contig_26196	233.38	13.79	3.79	0.000229	0.05	WUSCHEL-related homeobox 3A				noIPR;noIPR;noIPR;noIPR;noIPR	Protein kinase-like domain superfamily;Protein kinase-like domain superfamily;Protein kinase-like domain superfamily;Protein kinase-like domain superfamily;Protein kinase-like domain superfamily
4B(single)_trimmed_contig_1140	111.88	13.25	3.73	0.000226	0.05	uncharacterized protein LOC101772906				IPR022251;IPR022251;noIPR	Protein of unknown function wound-induced;Protein of unknown function wound-induced;Protein of unknown function wound-induced
4B(single)_trimmed_contig_9268	327.13	12.44	3.64	0.00025	0.05	zinc finger CCCH domain-containing protein 15 homolog				IPR032378;noIPR;noIPR;noIPR;noIPR	ZC3H15/TMA46 family
4B(single)_trimmed_contig_4401	111.08	11.87	3.57	9.22e-05	0.03	uncharacterized protein LOC101755825				IPR022251;IPR022251;noIPR	Protein of unknown function wound-induced;Protein of unknown function wound-induced;Protein of unknown function wound-induced
4B(single)_trimmed_contig_23926	79.27	11.56	3.53	0.000223	0.05	protein NRT1/ PTR FAMILY 6.3	oligopeptide transport;response to nitrate;nitrate transmembrane transporter activity;nitrate transport;integral component of membrane;transmembrane transport	GO:0006857;GO:0010167;GO:0015112;GO:0015706;GO:0016021;GO:0055085		noIPR;IPR000109;IPR000109;noIPR;noIPR;IPR036259	Protein kinase-like domain superfamily;Proton-dependent oligopeptide transporter family;Proton-dependent oligopeptide transporter family;Proton-dependent oligopeptide transporter family;Proton-dependent oligopeptide transporter family;MFS transporter superfamily

## Sheet: Table S2
Table S2: Down-regulated genes during panicle initiation stage significantly quantifying the GO terms with their gene description and other functional activities
Name	Max group means	Fold change	Log fold change	P-value	FDR p-value	Sequence Description	Annotation GO Term	Annotation GO ID	Enzyme Name	InterPro Accession	InterPro Name
4B(single)_trimmed_contig_6338	355.2	-7734.79	-12.92	4.16e-05	0.01	protein ENHANCED DISEASE RESISTANCE 4
4B(single)_trimmed_contig_26301	184.72	-7329.19	-12.84	3.48e-05	0.01	probable lysophospholipase BODYGUARD 4
4B(single)_trimmed_contig_1469	150.63	-6603.49	-12.69	1.51e-05	0.00677	uncharacterized protein LOC101766477	carbohydrate metabolic process;beta-glucosidase activity	GO:0005975;GO:0008422	Beta-glucosidase	IPR002772;IPR036881;noIPR;noIPR;IPR036881	Glycoside hydrolase family 3 C-terminal domain;Glycoside hydrolase family 3 C-terminal domain superfamily;Glycoside hydrolase family 3 C-terminal domain superfamily;Glycoside hydrolase family 3 C-terminal domain superfamily;Glycoside hydrolase family 3 C-terminal domain superfamily
4B(single)_trimmed_contig_20728	196.99	-5812.77	-12.51	6.83e-05	0.02	photosystem II protein D1 (plastid)
4B(single)_trimmed_contig_513	1077.55	-5278.78	-12.37	8.2e-12	6.62e-08	tubulin alpha-3 chain	microtubule cytoskeleton organization;mitotic cell cycle;GTPase activity;structural constituent of cytoskeleton;GTP binding;cytosol;microtubule;plasma membrane	GO:0000226;GO:0000278;GO:0003924;GO:0005200;GO:0005525;GO:0005829;GO:0005874;GO:0005886	Nucleoside-triphosphate phosphatase	IPR023123;noIPR;IPR000217;IPR008280	Tubulin
4B(single)_trimmed_contig_15200	60.21	-4554.33	-12.15	0.000116	0.03	U-box domain-containing protein 33
4B(single)_trimmed_contig_1607	145.9	-4220.7	-12.04	0.000122	0.03	protein PHOSPHATE STARVATION RESPONSE 1
4B(single)_trimmed_contig_5160	180.29	-4051.81	-11.98	0.000148	0.03	serine/threonine-protein phosphatase 6 regulatory subunit 3 isoform X2
4B(single)_trimmed_contig_1748	187.63	-3899.6	-11.93	0.000142	0.03	transcription elongation factor 1 homolog				noIPR;noIPR	Zinc finger
4B(single)_trimmed_contig_29700	122.32	-3061.16	-11.58	0.000234	0.05	---NA---				noIPR	Histidine phosphatase superfamily
4B(single)_trimmed_contig_13713	152.03	-2945.21	-11.52	0.000247	0.05	mitogen-activated protein kinase 11 isoform X3
4B(single)_trimmed_contig_21389	187.51	-2802.71	-11.45	1.32e-08	2.9e-05	dof zinc finger protein 1-like
4B(single)_trimmed_contig_14920	72.11	-2547.11	-11.31	0.000251	0.05	putative invertase inhibitor	enzyme inhibitor activity;negative regulation of catalytic activity	GO:0004857;GO:0043086		IPR006501;IPR035513;IPR006501;noIPR;noIPR;IPR034088;IPR035513	Pectinesterase inhibitor domain;Invertase/pectin methylesterase inhibitor domain superfamily;Pectinesterase inhibitor domain;Pectinesterase inhibitor domain;Pectinesterase inhibitor domain;Pla a 1-like;Invertase/pectin methylesterase inhibitor domain superfamily
4B(single)_trimmed_contig_11887	62.18	-2295.54	-11.16	0.000174	0.04	protein CDI
4B(single)_trimmed_contig_6585	54.04	-1938.54	-10.92	0.000251	0.05	dehydrodolichyl diphosphate synthase 6 isoform X2
4B(single)_trimmed_contig_1503	181	-1854.09	-10.86	2.77e-08	5.09e-05	thioredoxin H5 isoform X2	obsolete cell;cell redox homeostasis	GO:0005623;GO:0045454		IPR004146;IPR036249;IPR012336;noIPR;noIPR;noIPR;IPR036249	DC1;Thioredoxin-like superfamily;Thioredoxin-like fold;Thioredoxin-like fold;Thioredoxin-like fold;Thioredoxin-like fold;Thioredoxin-like superfamily
4B(single)_trimmed_contig_4942	535.98	-1847.85	-10.85	3.86e-12	3.9e-08	expansin-B9	extracellular region;sexual reproduction	GO:0005576;GO:0019953		IPR007118;IPR005795;IPR036908;IPR009009;IPR007117;IPR036749;noIPR;noIPR;IPR007112;IPR007117;IPR036908;IPR036749	Expansin/Lol pI;Major pollen allergen Lol pI;RlpA-like domain superfamily;RlpA-like protein
4B(single)_trimmed_contig_3400	280.79	-1590.8	-10.64	7.66e-08	0.00011	protein ECERIFERUM 26-like
4B(single)_trimmed_contig_8778	286.31	-1454.33	-10.51	8.28e-09	2.2e-05	G-type lectin S-receptor-like serine/threonine-protein kinase LECRK1
4B(single)_trimmed_contig_2785	260.21	-1377.03	-10.43	1.32e-14	3.55e-10	general transcription factor 3C polypeptide 3 isoform X2
4B(single)_trimmed_contig_1289	247.62	-1286.24	-10.33	1.63e-07	0.000202	dnaJ protein P58IPK homolog B
4B(single)_trimmed_contig_26235	119.9	-1264.8	-10.3	8.19e-08	0.00011	expansin-B11	extracellular region;sexual reproduction	GO:0005576;GO:0019953
4B(single)_trimmed_contig_5257	112.63	-1176.9	-10.2	1.11e-09	4.98e-06	CSC1-like protein At1g32090	calcium activated cation channel activity;Golgi apparatus;plasma membrane;mechanosensitive ion channel activity;plasmodesma;integral component of membrane;cation transmembrane transport	GO:0005227;GO:0005794;GO:0005886;GO:0008381;GO:0009506;GO:0016021;GO:0098655		noIPR;noIPR;noIPR;noIPR	S-adenosyl-L-methionine-dependent methyltransferase;S-adenosyl-L-methionine-dependent methyltransferase;S-adenosyl-L-methionine-dependent methyltransferase;S-adenosyl-L-methionine-dependent methyltransferase
4B(single)_trimmed_contig_14352	89.07	-921.74	-9.85	9.87e-10	4.98e-06	protein LAZ1 homolog 2 isoform X2	integral component of membrane	GO:0016021		IPR005178;IPR005178;noIPR	Organic solute transporter subunit alpha/Transmembrane protein 184;Organic solute transporter subunit alpha/Transmembrane protein 184;Organic solute transporter subunit alpha/Transmembrane protein 184
4B(single)_trimmed_contig_58920	182.54	-837.82	-9.71	1.66e-09	6.68e-06	zinc finger CCCH domain-containing protein 13 isoform X1
4B(single)_trimmed_contig_9174	112.29	-820.58	-9.68	9.5e-07	0.000766	3beta-hydroxysteroid-dehydrogenase/decarboxylase				noIPR	Cytochrome P450 superfamily
4B(single)_trimmed_contig_4316	561.22	-814.26	-9.67	1.07e-09	4.98e-06	coleoptile phototropism protein 1
4B(single)_trimmed_contig_57183	58.09	-788.52	-9.62	8.58e-09	2.2e-05	probable pectinesterase 53	pectinesterase activity;cell wall modification;aspartyl esterase activity;pectin catabolic process	GO:0030599;GO:0042545;GO:0045330;GO:0045490	Pectinesterase;Carboxylesterase	IPR000070;IPR012334;noIPR;noIPR;IPR011050	Pectinesterase
4B(single)_trimmed_contig_3667	92.52	-770.43	-9.59	4.6e-09	1.32e-05	---NA---
4B(single)_trimmed_contig_18996	71.85	-769.32	-9.59	9.2e-07	0.00075	ADP-ribosylation factor-like protein 8a	GTP binding;vacuolar membrane	GO:0005525;GO:0005774		noIPR;noIPR;noIPR;IPR027417	FAD/NAD(P)-binding domain superfamily;FAD/NAD(P)-binding domain superfamily;FAD/NAD(P)-binding domain superfamily;P-loop containing nucleoside triphosphate hydrolase
4B(single)_trimmed_contig_50516	122.1	-756.43	-9.56	2.17e-09	7.31e-06	uncharacterized protein LOC101762065				IPR007750;noIPR;IPR007750	Protein of unknown function DUF674;Protein of unknown function DUF674;Protein of unknown function DUF674
4B(single)_trimmed_contig_5584	66.68	-751.98	-9.55	5.17e-07	0.000493	DNA-directed RNA polymerases IV and V subunit 2	UFM1 transferase activity;protein K69-linked ufmylation	GO:0071568;GO:1990592		IPR016135;IPR014806;IPR014806;noIPR;IPR016135	Ubiquitin-conjugating enzyme/RWD-like;Ubiquitin-fold modifier-conjugating enzyme 1;Ubiquitin-fold modifier-conjugating enzyme 1;Ubiquitin-fold modifier-conjugating enzyme 1;Ubiquitin-conjugating enzyme/RWD-like
4B(single)_trimmed_contig_132	104.42	-719.77	-9.49	1.89e-09	7.27e-06	uncharacterized protein LOC106804213	binding	GO:0005488		IPR001878;noIPR;noIPR;noIPR;noIPR;IPR001878;IPR036875	Zinc finger
4B(single)_trimmed_contig_12986	43.21	-719.97	-9.49	1.09e-08	2.61e-05	putative laccase-18				noIPR	Tryptophan-tRNA ligase
4B(single)_trimmed_contig_2894	88.9	-689.3	-9.43	1.74e-08	3.61e-05	coilin isoform X3
4B(single)_trimmed_contig_14554	79.35	-671.43	-9.39	4.95e-08	7.84e-05	uncharacterized protein LOC101754606	partial	hydrolase activity	hydrolyzing O-glycosyl compounds;carbohydrate metabolic process	GO:0004553;GO:0005975
4B(single)_trimmed_contig_11196	151.02	-653.36	-9.35	2.26e-06	0.00147	nuclear pore complex protein NUP58
4B(single)_trimmed_contig_20500	51.27	-621.61	-9.28	3.97e-07	0.000416	pectinesterase inhibitor
4B(single)_trimmed_contig_9856	90	-585.17	-9.19	2.43e-08	4.79e-05	leucine-rich repeat receptor-like protein kinase PXC1				noIPR	Ribulose-phosphate binding barrel
4B(single)_trimmed_contig_2166	74.82	-575.82	-9.17	3.69e-06	0.00226	probable serine/threonine-protein kinase PBL28				noIPR;noIPR	Alpha/Beta hydrolase fold;Alpha/Beta hydrolase fold
4B(single)_trimmed_contig_9169	182.46	-541.22	-9.08	4.65e-11	3.41e-07	respiratory burst oxidase homolog protein E
4B(single)_trimmed_contig_2396	406.06	-526.52	-9.04	1.11e-16	8.96e-12	protein EARLY RESPONSIVE TO DEHYDRATION 15
4B(single)_trimmed_contig_17981	68.97	-488.86	-8.93	1.1e-08	2.61e-05	pollen-specific protein C13	extracellular space	GO:0005615		noIPR;IPR006041;noIPR	Helix-loop-helix DNA-binding domain superfamily;Pollen allergen Ole e 1 family;Pollen allergen Ole e 1 family
4B(single)_trimmed_contig_24223	139.21	-483.03	-8.92	5.28e-07	0.000495	subtilisin-like protease SBT3.3	endopeptidase inhibitor activity;cytosol;plasma membrane;negative regulation of endopeptidase activity	GO:0004866;GO:0005829;GO:0005886;GO:0010951		IPR037045;IPR010259	Peptidase S8 propeptide/proteinase inhibitor I9 superfamily;Peptidase S8 propeptide/proteinase inhibitor I9
4B(single)_trimmed_contig_52556	39.18	-469.01	-8.87	1.45e-06	0.0011	---NA---
4B(single)_trimmed_contig_7935	146.96	-461.26	-8.85	5.82e-12	5.22e-08	chaperone protein dnaJ A7A	chloroplastic
4B(single)_trimmed_contig_9358	50.75	-438.8	-8.78	2.26e-06	0.00147	NADH dehydrogenase [ubiquinone] 1 beta subcomplex subunit 9	mitochondrial respiratory chain complex I;vacuolar membrane;carbohydrate metabolic process;mitochondrial electron transport	NADH to ubiquinone	GO:0005747;GO:0005774;GO:0005975;GO:0006120
4B(single)_trimmed_contig_13158	35.54	-421.72	-8.72	4.36e-08	7.64e-05	glycine-rich cell wall structural protein 1				noIPR;noIPR;noIPR;noIPR	WAT1-related protein;WAT1-related protein;WAT1-related protein;WAT1-related protein
4B(single)_trimmed_contig_41148	129.83	-416.3	-8.7	1.61e-09	6.68e-06	pectin acetylesterase 3				noIPR;noIPR;noIPR;IPR022617;noIPR;noIPR;noIPR;noIPR;noIPR;noIPR;noIPR;IPR029071;IPR029071;IPR029071	Virus X resistance protein-like
4B(single)_trimmed_contig_8013	61.87	-413.7	-8.69	2.52e-14	5.08e-10	peroxisomal fatty acid beta-oxidation multifunctional protein	3-hydroxyacyl-CoA dehydrogenase activity;peroxisome;fatty acid beta-oxidation	GO:0003857;GO:0005777;GO:0006635	3-hydroxyacyl-CoA dehydrogenase	IPR022694;IPR006176;noIPR;noIPR;noIPR;noIPR;IPR036291;IPR029045	3-hydroxyacyl-CoA dehydrogenase;3-hydroxyacyl-CoA dehydrogenase
4B(single)_trimmed_contig_16630	104.17	-407.41	-8.67	3.41e-07	0.000377	chlorophyll a-b binding protein 8	chloroplastic
4B(single)_trimmed_contig_16581	134.45	-405.27	-8.66	2.17e-09	7.31e-06	ARF guanine-nucleotide exchange factor GNOM
4B(single)_trimmed_contig_4929	175.72	-401.68	-8.65	2.36e-09	7.61e-06	26S proteasome non-ATPase regulatory subunit 6				noIPR;noIPR;noIPR	Low-density lipoprotein (LDL) receptor class A repeat;Low-density lipoprotein (LDL) receptor class A repeat;Low-density lipoprotein (LDL) receptor class A repeat
4B(single)_trimmed_contig_2922	43.5	-398.79	-8.64	5.85e-08	9.08e-05	inositol-3-phosphate synthase 1	inositol-3-phosphate synthase activity;cytoplasm;inositol biosynthetic process;phospholipid biosynthetic process	GO:0004512;GO:0005737;GO:0006021;GO:0008654	Inositol-3-phosphate synthase	IPR002587;noIPR;IPR002587;noIPR;noIPR;IPR013021;IPR002587;noIPR;IPR036291;noIPR	Myo-inositol-1-phosphate synthase;Myo-inositol-1-phosphate synthase;Myo-inositol-1-phosphate synthase;Myo-inositol-1-phosphate synthase;Myo-inositol-1-phosphate synthase;Myo-inositol-1-phosphate synthase
4B(single)_trimmed_contig_34078	47.24	-386.82	-8.6	6.08e-08	9.25e-05	pollen-specific leucine-rich repeat extensin-like protein 3				noIPR;noIPR;noIPR;noIPR;noIPR;noIPR;noIPR	Spo11/DNA topoisomerase VI subunit A superfamily;Spo11/DNA topoisomerase VI subunit A superfamily;Spo11/DNA topoisomerase VI subunit A superfamily;Spo11/DNA topoisomerase VI subunit A superfamily;Spo11/DNA topoisomerase VI subunit A superfamily;Spo11/DNA topoisomerase VI subunit A superfamily;Spo11/DNA topoisomerase VI subunit A superfamily
4B(single)_trimmed_contig_37144	32.28	-382.12	-8.58	1.34e-05	0.0062	BTB/POZ domain-containing protein At5g47800 isoform X1
4B(single)_trimmed_contig_73	20.39	-376.88	-8.56	1.65e-06	0.0012	DDB1- and CUL4-associated factor 8				noIPR;noIPR	Ribosomal protein L5 eukaryotic/L18 archaeal;Ribosomal protein L5 eukaryotic/L18 archaeal
4B(single)_trimmed_contig_35811	29.57	-369.89	-8.53	1.22e-06	0.000952	protein NRT1/ PTR FAMILY 8.3				IPR008972;IPR002429;noIPR;noIPR;IPR002429;IPR008972	Cupredoxin;Cytochrome c oxidase subunit II-like C-terminal;Cytochrome c oxidase subunit II-like C-terminal;Cytochrome c oxidase subunit II-like C-terminal;Cytochrome c oxidase subunit II-like C-terminal;Cupredoxin
4B(single)_trimmed_contig_34724	104.04	-361.69	-8.5	1.37e-07	0.000176	uncharacterized protein LOC101775132	integral component of membrane	GO:0016021
4B(single)_trimmed_contig_54189	30.91	-363.1	-8.5	4.25e-06	0.00252	uncharacterized protein Os08g0218700/LOC_Os08g12160				noIPR;noIPR	Cupredoxin;Cupredoxin
4B(single)_trimmed_contig_28568	82.77	-348.37	-8.44	2.57e-05	0.01	GDSL esterase/lipase At3g26430
4B(single)_trimmed_contig_6912	48.53	-343.14	-8.42	1.48e-05	0.00666	RNA cytidine acetyltransferase 1
4B(single)_trimmed_contig_7149	134.85	-340.28	-8.41	1.62e-06	0.0012	---NA---
4B(single)_trimmed_contig_3792	13.61	-335.29	-8.39	2.73e-05	0.01	calcium-transporting ATPase 10	plasma membrane-type	calcium transmembrane transporter activity	phosphorylative mechanism;calmodulin binding;ATP binding;integral component of membrane;intracellular membrane-bounded organelle;calcium ion transmembrane transport	GO:0005388;GO:0005516;GO:0005524;GO:0016021;GO:0043231;GO:0070588	P-type Ca(2+) transporter
4B(single)_trimmed_contig_1819	38.68	-334.29	-8.38	2.77e-05	0.01	FT-interacting protein 1				noIPR;noIPR	Domain of unknown function DUF547;Domain of unknown function DUF547
4B(single)_trimmed_contig_32254	250.29	-330.77	-8.37	1.16e-08	2.66e-05	aspartyl protease family protein At5g10770	aspartic-type endopeptidase activity;proteolysis;protein catabolic process	GO:0004190;GO:0006508;GO:0030163	Acting on peptide bonds (peptidases)	IPR021109;noIPR;IPR001461;IPR021109	Aspartic peptidase domain superfamily;Aspartic peptidase domain superfamily;Aspartic peptidase A1 family;Aspartic peptidase domain superfamily
4B(single)_trimmed_contig_31607	90.82	-309.33	-8.27	3.74e-08	6.7e-05	squamosa promoter-binding-like protein 6
4B(single)_trimmed_contig_11821	20.79	-282.18	-8.14	3.4e-05	0.01	uncharacterized protein LOC101774622	chloroplast organization;positive regulation of transcription	DNA-templated	GO:0009658;GO:0045893		noIPR
4B(single)_trimmed_contig_1212	73.75	-281.01	-8.13	4.75e-08	7.84e-05	probable 1-acyl-sn-glycerol-3-phosphate acyltransferase 5				noIPR;noIPR	Thioredoxin-like superfamily;Thioredoxin-like superfamily
4B(single)_trimmed_contig_4160	566.67	-279.16	-8.12	3.85e-07	0.000409	70 kDa peptidyl-prolyl isomerase
4B(single)_trimmed_contig_14555	49.93	-276.24	-8.11	4.55e-07	0.000454	uncharacterized protein LOC101782274	hydrolase activity	hydrolyzing O-glycosyl compounds;carbohydrate metabolic process	GO:0004553;GO:0005975		noIPR;noIPR;noIPR;IPR017853
4B(single)_trimmed_contig_62261	14.47	-276.84	-8.11	2.59e-05	0.01	phytosulfokine receptor 2				IPR036691;noIPR;noIPR;IPR036691	Endonuclease/exonuclease/phosphatase superfamily;Endonuclease/exonuclease/phosphatase superfamily;Endonuclease/exonuclease/phosphatase superfamily;Endonuclease/exonuclease/phosphatase superfamily
4B(single)_trimmed_contig_4027	48.58	-263.78	-8.04	5.09e-06	0.00289	vicilin-like seed storage protein At2g18540
4B(single)_trimmed_contig_18737	51.25	-263.62	-8.04	4.44e-05	0.02	respiratory burst oxidase homolog protein B
4B(single)_trimmed_contig_24141	37.91	-259.39	-8.02	4.81e-06	0.00279	subtilisin-like protease SBT5.3	peptidase activity	GO:0008233		IPR041469;noIPR;noIPR;noIPR	Subtilisin-like protease
4B(single)_trimmed_contig_1354	38.95	-254.85	-7.99	7.13e-05	0.02	---NA---
4B(single)_trimmed_contig_6663	99.74	-243.53	-7.93	1.83e-06	0.0013	uncharacterized protein LOC101752984				noIPR	NAD(P)-binding domain superfamily
4B(single)_trimmed_contig_47027	118.35	-242.91	-7.92	2.6e-08	4.99e-05	uncharacterized protein Os08g0218700/LOC_Os08g12160				noIPR;noIPR	RNA polymerase I associated factor
4B(single)_trimmed_contig_637	29.36	-240.81	-7.91	5.04e-06	0.00288	3-oxoacyl-[acyl-carrier-protein] reductase 4	3-oxoacyl-[acyl-carrier-protein] reductase (NADPH) activity;fatty acid elongation;NAD binding;obsolete oxidation-reduction process	GO:0004316;GO:0030497;GO:0051287;GO:0055114	Fatty-acid synthase system;3-oxoacyl-[acyl-carrier-protein] reductase	IPR002347;IPR002347;noIPR;noIPR;noIPR;noIPR;IPR036291	Short-chain dehydrogenase/reductase SDR;Short-chain dehydrogenase/reductase SDR;Short-chain dehydrogenase/reductase SDR;Short-chain dehydrogenase/reductase SDR;Short-chain dehydrogenase/reductase SDR;Short-chain dehydrogenase/reductase SDR;NAD(P)-binding domain superfamily
4B(single)_trimmed_contig_21648	17.36	-238.77	-7.9	8.64e-05	0.02	RNA-binding protein 39				IPR012677;IPR035979	Nucleotide-binding alpha-beta plait domain superfamily;RNA-binding domain superfamily
4B(single)_trimmed_contig_12812	34.52	-236.59	-7.89	6.88e-06	0.00373	RHOMBOID-like protein 2	serine-type endopeptidase activity;proteolysis;integral component of membrane	GO:0004252;GO:0006508;GO:0016021	Acting on peptide bonds (peptidases)
4B(single)_trimmed_contig_39245	16.34	-230.91	-7.85	6.47e-05	0.02	uncharacterized protein Os08g0218700/LOC_Os08g12160				noIPR;noIPR	Protein kinase-like domain superfamily;Protein kinase-like domain superfamily
4B(single)_trimmed_contig_62348	17.5	-230.95	-7.85	9.01e-05	0.02	---NA---
4B(single)_trimmed_contig_18651	33.93	-228.35	-7.84	7.32e-06	0.00388	presenilin-like protein At2g29900 isoform X1	Golgi membrane;aspartic-type endopeptidase activity;nucleus;endoplasmic reticulum;endoplasmic reticulum membrane;integral component of plasma membrane;Notch signaling pathway;protein processing	GO:0000139;GO:0004190;GO:0005634;GO:0005783;GO:0005789;GO:0005887;GO:0007219;GO:0016485	Acting on peptide bonds (peptidases)	noIPR;noIPR;noIPR	Pentatricopeptide repeat;Pentatricopeptide repeat;Pentatricopeptide repeat
4B(single)_trimmed_contig_13742	19.81	-225.21	-7.82	7.15e-05	0.02	pathogenesis-related protein PRB1-3	extracellular space	GO:0005615		IPR014044;IPR035940;IPR001283;noIPR;noIPR;IPR035940	CAP domain;CAP superfamily;Cysteine-rich secretory protein-related;Cysteine-rich secretory protein-related;Cysteine-rich secretory protein-related;CAP superfamily
4B(single)_trimmed_contig_21017	53.07	-224.63	-7.81	8.46e-06	0.00427	pumilio homolog 1	integral component of membrane	GO:0016021
4B(single)_trimmed_contig_36160	36.71	-223.69	-7.81	0.000116	0.03	hydroxymethylglutaryl-CoA synthase
4B(single)_trimmed_contig_30069	65.22	-222.45	-7.8	1.65e-06	0.0012	---NA---				noIPR;noIPR	Lipoxigenase
4B(single)_trimmed_contig_1563	192.87	-217.77	-7.77	1.45e-07	0.000182	tubulin beta-2 chain
4B(single)_trimmed_contig_48269	26.53	-218.67	-7.77	0.000129	0.03	protein NRT1/ PTR FAMILY 2.11				noIPR	SGNH hydrolase superfamily
4B(single)_trimmed_contig_5818	24.11	-212.64	-7.73	0.000141	0.03	signal recognition particle receptor subunit beta	GTP binding;integral component of membrane	GO:0005525;GO:0016021
4B(single)_trimmed_contig_24274	16.41	-210.1	-7.71	1.45e-05	0.0066	K(+) efflux antiporter 5 isoform X3				noIPR;noIPR	tRNAHis guanylyltransferase Thg1;tRNAHis guanylyltransferase Thg1
4B(single)_trimmed_contig_7999	140.35	-208.45	-7.7	1.6e-08	3.4e-05	beta-fructofuranosidase	insoluble isoenzyme 3	hydrolase activity	hydrolyzing O-glycosyl compounds;carbohydrate metabolic process	GO:0004553;GO:0005975
4B(single)_trimmed_contig_13272	13.78	-200.01	-7.64	7.4e-05	0.02	E3 ubiquitin-protein ligase UPL7
4B(single)_trimmed_contig_30057	22.67	-197.97	-7.63	4.3e-06	0.00253	uncharacterized protein LOC101777935				noIPR;noIPR;noIPR;noIPR	TRAF-like;TRAF-like;TRAF-like;TRAF-like
4B(single)_trimmed_contig_1468	243.69	-198.7	-7.63	1.71e-13	2.3e-09	uncharacterized protein LOC101770565	carbohydrate metabolic process;beta-glucosidase activity	GO:0005975;GO:0008422	Beta-glucosidase	IPR036881;IPR002772;noIPR;noIPR;IPR036881	Glycoside hydrolase family 3 C-terminal domain superfamily;Glycoside hydrolase family 3 C-terminal domain;Glycoside hydrolase family 3 C-terminal domain;Glycoside hydrolase family 3 C-terminal domain;Glycoside hydrolase family 3 C-terminal domain superfamily
4B(single)_trimmed_contig_43004	67.13	-196.11	-7.62	8.1e-07	0.000673	pollen allergen Phl p 2				IPR036749;noIPR;noIPR;IPR036749	Expansin
4B(single)_trimmed_contig_46638	38.97	-194.64	-7.6	8.29e-06	0.00426	ribosome biogenesis protein NSA2 homolog	maturation of 5.8S rRNA;maturation of LSU-rRNA;preribosome	large subunit precursor	GO:0000460;GO:0000470;GO:0030687
4B(single)_trimmed_contig_16244	29.22	-191.1	-7.58	1.6e-05	0.00707	probable pectinesterase/pectinesterase inhibitor 21	extracellular region;cell wall;pectinesterase activity;cell wall modification;negative regulation of catalytic activity;aspartyl esterase activity;pectin catabolic process;pectinesterase inhibitor activity	GO:0005576;GO:0005618;GO:0030599;GO:0042545;GO:0043086;GO:0045330;GO:0045490;GO:0046910	Pectinesterase;Carboxylesterase
4B(single)_trimmed_contig_62228	36.85	-190.25	-7.57	0.000141	0.03	cytochrome P450 71D10
4B(single)_trimmed_contig_63781	62.88	-188.95	-7.56	4.23e-05	0.01	PHD finger protein ALFIN-LIKE 8
4B(single)_trimmed_contig_10879	74.62	-183.58	-7.52	6.09e-06	0.00339	aromatic-L-amino-acid decarboxylase	cellular amino acid metabolic process;carboxy-lyase activity;pyridoxal phosphate binding	GO:0006520;GO:0016831;GO:0030170		IPR015422;noIPR;noIPR	Pyridoxal phosphate-dependent transferase domain 1;Pyridoxal phosphate-dependent transferase domain 1;Pyridoxal phosphate-dependent transferase domain 1
4B(single)_trimmed_contig_1077	43.62	-181.39	-7.5	0.000164	0.04	expansin-B3 isoform X1	extracellular region;sexual reproduction	GO:0005576;GO:0019953
4B(single)_trimmed_contig_1253	39.77	-177.76	-7.47	3.29e-05	0.01	methyltransferase-like protein 23
4B(single)_trimmed_contig_13969	27.55	-176.98	-7.47	8.78e-05	0.02	probable glutathione S-transferase GSTU6 isoform X2	glutathione transferase activity;cytoplasm;glutathione metabolic process	GO:0004364;GO:0005737;GO:0006749	Glutathione transferase	noIPR;noIPR;noIPR;IPR010987;noIPR;IPR036282	Berberine/berberine-like;Berberine/berberine-like;Berberine/berberine-like;Glutathione S-transferase
4B(single)_trimmed_contig_1358	44	-174.48	-7.45	4.29e-05	0.01	serine/threonine-protein kinase SAPK3	protein serine/threonine kinase activity;ATP binding;nucleus;cytoplasm;protein phosphorylation;intracellular signal transduction	GO:0004674;GO:0005524;GO:0005634;GO:0005737;GO:0006468;GO:0035556		IPR000719;noIPR;noIPR;noIPR;IPR000719;IPR011009	Protein kinase domain;Protein kinase domain;Protein kinase domain;Protein kinase domain;Protein kinase domain;Protein kinase-like domain superfamily
4B(single)_trimmed_contig_12328	53.49	-168.17	-7.39	5.39e-05	0.02	protein SET DOMAIN GROUP 40
4B(single)_trimmed_contig_11090	75.72	-165.37	-7.37	3.57e-05	0.01	G-box-binding factor 4-like
4B(single)_trimmed_contig_14678	31.81	-165.54	-7.37	1.93e-05	0.0083	expansin-B11	extracellular region;sexual reproduction	GO:0005576;GO:0019953		IPR005795;IPR036749;IPR007117;noIPR;noIPR;noIPR;noIPR;IPR007117;IPR036749	Major pollen allergen Lol pI;Expansin
4B(single)_trimmed_contig_22203	30.87	-165.16	-7.37	0.000104	0.03	putative disease resistance protein RGA3				noIPR	Galactose-binding-like domain superfamily
4B(single)_trimmed_contig_65194	20.1	-165.51	-7.37	4.11e-05	0.01	40S ribosomal protein S24-1	structural constituent of ribosome;ribosome;translation	GO:0003735;GO:0005840;GO:0006412		IPR001976;noIPR;noIPR;noIPR;IPR001976;IPR012678	Ribosomal protein S24e;Ribosomal protein S24e;Ribosomal protein S24e;Ribosomal protein S24e;Ribosomal protein S24e;Ribosomal protein L23/L15e core domain superfamily
4B(single)_trimmed_contig_50027	6.5	-163.3	-7.35	0.000213	0.05	calcium-dependent protein kinase 29	calmodulin-dependent protein kinase activity;calcium ion binding;calmodulin binding;ATP binding;nucleus;cytoplasm;plasma membrane;calcium-dependent protein serine/threonine kinase activity;peptidyl-serine phosphorylation;intracellular signal transduction;protein autophosphorylation	GO:0004683;GO:0005509;GO:0005516;GO:0005524;GO:0005634;GO:0005737;GO:0005886;GO:0009931;GO:0018105;GO:0035556;GO:0046777	Calcium/calmodulin-dependent protein kinase	IPR002048;noIPR;noIPR;noIPR;IPR002048;IPR002048;IPR002048;IPR002048;IPR011992	EF-hand domain;EF-hand domain;EF-hand domain;EF-hand domain;EF-hand domain;EF-hand domain;EF-hand domain;EF-hand domain;EF-hand domain pair
4B(single)_trimmed_contig_3040	56.68	-161.58	-7.34	5.54e-05	0.02	protein IQ-DOMAIN 14 isoform X1				noIPR;noIPR;noIPR;IPR029061	Tubby-like
4B(single)_trimmed_contig_58813	9.49	-162.24	-7.34	4.96e-05	0.02	cytochrome b6 (plastid)
4B(single)_trimmed_contig_17776	42.84	-157.29	-7.3	2.24e-06	0.00147	AAA-ATPase ASD	mitochondrial	ATP binding;membrane	GO:0005524;GO:0016020		noIPR;noIPR;noIPR;noIPR;noIPR;IPR027417
4B(single)_trimmed_contig_44656	25	-152.13	-7.25	7.17e-05	0.02	---NA---
4B(single)_trimmed_contig_27383	27.5	-151.2	-7.24	4.15e-05	0.01	low molecular mass early light-inducible protein HV90	chloroplastic	chloroplast thylakoid membrane	GO:0009535		IPR022796;noIPR;noIPR;noIPR
4B(single)_trimmed_contig_62245	10.5	-149.64	-7.23	3.71e-05	0.01	uncharacterized protein LOC101771851				noIPR;IPR007527;noIPR;noIPR;noIPR;noIPR;IPR007527;IPR001878;IPR036875	Metallopeptidase
4B(single)_trimmed_contig_5442	15.84	-149.54	-7.22	5.52e-05	0.02	probable protein S-acyltransferase 19				noIPR;noIPR	Serine-threonine protein phosphatase
4B(single)_trimmed_contig_18976	26.99	-146.17	-7.19	0.000105	0.03	trafficking protein particle complex subunit 2
4B(single)_trimmed_contig_1176	54.84	-143.39	-7.16	3.48e-07	0.00038	stearoyl-[acyl-carrier-protein] 9-desaturase 1	chloroplastic
4B(single)_trimmed_contig_64123	668.47	-142.52	-7.16	4.11e-07	0.000426	mitochondrial pyruvate carrier 1
4B(single)_trimmed_contig_27753	9.99	-140.59	-7.14	0.000145	0.03	alpha carbonic anhydrase 7				IPR036398;IPR001148;noIPR;IPR023561;IPR001148;IPR041891;IPR036398	Alpha carbonic anhydrase domain superfamily;Alpha carbonic anhydrase domain;Alpha carbonic anhydrase domain;Carbonic anhydrase
4B(single)_trimmed_contig_20127	29.49	-139.53	-7.12	9.38e-05	0.03	protein trichome birefringence-like 34
4B(single)_trimmed_contig_14677	49.84	-137.05	-7.1	6.62e-05	0.02	expansin-B11	extracellular region;sexual reproduction	GO:0005576;GO:0019953		IPR005795;IPR036908;noIPR;noIPR;noIPR;IPR007112;IPR036908	Major pollen allergen Lol pI;RlpA-like domain superfamily;RlpA-like domain superfamily;RlpA-like domain superfamily;RlpA-like domain superfamily;Expansin/pollen allergen
4B(single)_trimmed_contig_2421	358.84	-136.49	-7.09	1.38e-12	1.59e-08	UDP-glycosyltransferase 73D1-like
4B(single)_trimmed_contig_21023	20	-136.42	-7.09	7.79e-05	0.02	bifunctional UDP-glucose 4-epimerase and UDP-xylose 4-epimerase 1-like	UDP-glucose 4-epimerase activity;cytosol;galactose catabolic process via UDP-galactose	GO:0003978;GO:0005829;GO:0033499	UDP-glucose 4-epimerase	noIPR;IPR016040;noIPR;noIPR;IPR036291	HSP90
4B(single)_trimmed_contig_29905	652.51	-136.69	-7.09	1.48e-06	0.00112	E3 ubiquitin-protein ligase ATL23				noIPR	Protein kinase-like domain superfamily
4B(single)_trimmed_contig_31325	59.37	-136.24	-7.09	6.9e-07	0.000605	amino acid transporter AVT6C isoform X2
4B(single)_trimmed_contig_62152	58.89	-133.79	-7.06	1.83e-05	0.00796	methyl-CpG-binding domain-containing protein 4
4B(single)_trimmed_contig_874	55.65	-131.87	-7.04	1.05e-05	0.00512	E3 ubiquitin-protein ligase SINA-like 7
4B(single)_trimmed_contig_11585	22.25	-129.5	-7.02	2.35e-05	0.00983	uncharacterized protein LOC105913617
4B(single)_trimmed_contig_36896	205.57	-129.78	-7.02	3.47e-06	0.00215	polygalacturonase ADPG1	polygalacturonase activity;extracellular region;anther dehiscence;fruit dehiscence;pectin catabolic process;cell wall organization	GO:0004650;GO:0005576;GO:0009901;GO:0010047;GO:0045490;GO:0071555	Endo-polygalacturonase	IPR000743;IPR012334;noIPR;noIPR;IPR011050	Glycoside hydrolase
4B(single)_trimmed_contig_28899	647.35	-127.17	-6.99	5.07e-07	0.000493	transcription factor bHLH140
4B(single)_trimmed_contig_41540	44.91	-126.03	-6.98	2.62e-06	0.00167	pre-mRNA-processing factor 39				noIPR;noIPR	Membrane insertase YidC/ALB3/OXA1/COX18;Membrane insertase YidC/ALB3/OXA1/COX18
4B(single)_trimmed_contig_25745	20.19	-125.39	-6.97	2.22e-05	0.00939	AAA-ATPase ASD	mitochondrial	ATP binding	GO:0005524		noIPR;noIPR
4B(single)_trimmed_contig_1711	46.76	-124.46	-6.96	3.65e-05	0.01	uncharacterized protein LOC101757524	iron ion binding;integral component of membrane	GO:0005506;GO:0016021
4B(single)_trimmed_contig_20390	48.06	-124.73	-6.96	2.68e-05	0.01	oryzain beta chain	cysteine-type endopeptidase activity;extracellular space;lysosome;proteolysis involved in cellular protein catabolic process	GO:0004197;GO:0005615;GO:0005764;GO:0051603	Acting on peptide bonds (peptidases)	IPR000668;noIPR;noIPR;noIPR;IPR038765	Peptidase C1A
4B(single)_trimmed_contig_589	26.18	-123.97	-6.95	1.52e-05	0.00677	tRNA-dihydrouridine(16/17) synthase [NAD(P)(+)]-like
4B(single)_trimmed_contig_6500	20.42	-123.19	-6.94	0.000107	0.03	uncharacterized protein LOC101774395 isoform X2				noIPR	Prenylated rab acceptor PRA1
4B(single)_trimmed_contig_1753	74.44	-121.32	-6.92	6.51e-06	0.00355	cytochrome P450 714B1 isoform X1
4B(single)_trimmed_contig_13534	10.82	-121.21	-6.92	0.000181	0.04	uncharacterized protein LOC101755057				noIPR;noIPR;noIPR;noIPR;noIPR;IPR001878;IPR036875	Gdt1 family;Gdt1 family;Gdt1 family;Gdt1 family;Gdt1 family;Zinc finger
4B(single)_trimmed_contig_11986	66.46	-119.26	-6.9	4.89e-05	0.02	costars family protein
4B(single)_trimmed_contig_32866	102.11	-118.26	-6.89	2.59e-06	0.00166	subtilisin-like protease SBT5.3 isoform X2	serine-type peptidase activity	GO:0008236		noIPR;IPR041469;noIPR;noIPR	Ribosomal protein S5 domain 2-type fold
4B(single)_trimmed_contig_37019	48.81	-117.36	-6.87	0.00012	0.03	RPM1-interacting protein 4	plasma membrane;innate immune response-activating signal transduction	GO:0005886;GO:0010204		IPR008700;noIPR;IPR040387;noIPR	RIN4
4B(single)_trimmed_contig_81814	49.87	-116.19	-6.86	8.38e-06	0.00427	ubiquitin-conjugating enzyme E2 22
4B(single)_trimmed_contig_15832	19.01	-113.32	-6.82	9.95e-06	0.0049	succinate dehydrogenase [ubiquinone] iron-sulfur subunit 1	mitochondrial isoform X2				noIPR;noIPR
4B(single)_trimmed_contig_3536	89.62	-110.31	-6.79	7.52e-07	0.000641	---NA---
4B(single)_trimmed_contig_5488	38.86	-110.17	-6.78	1.29e-05	0.00613	nuclear pore complex protein NUP205
4B(single)_trimmed_contig_62973	14.88	-108.69	-6.76	2.41e-07	0.000282	general transcription factor IIF subunit 2
4B(single)_trimmed_contig_62808	21.53	-107	-6.74	0.000212	0.05	60S acidic ribosomal protein P2A-like	translation	GO:0006412		IPR038716;noIPR;noIPR;noIPR;noIPR;IPR027534;noIPR	Ribosomal protein P1/P2
4B(single)_trimmed_contig_2356	69.66	-106.25	-6.73	2.07e-06	0.00142	70 kDa peptidyl-prolyl isomerase	protein peptidyl-prolyl isomerization;peptidyl-prolyl cis-trans isomerase activity;cytoplasm;integral component of membrane;chaperone-mediated protein folding	GO:0000413;GO:0003755;GO:0005737;GO:0016021;GO:0061077	Peptidylprolyl isomerase	noIPR;IPR011990;IPR001179;noIPR;IPR019734;IPR023566;noIPR;IPR013026;IPR001179;IPR019734;IPR019734;IPR001179;IPR013026;IPR019734;noIPR;noIPR;IPR011990	Protein kinase-like domain superfamily;Tetratricopeptide-like helical domain superfamily;FKBP-type peptidyl-prolyl cis-trans isomerase domain;FKBP-type peptidyl-prolyl cis-trans isomerase domain;Tetratricopeptide repeat;Peptidyl-prolyl cis-trans isomerase
4B(single)_trimmed_contig_13147	42.03	-105.78	-6.72	6.56e-07	0.000588	protein disulfide isomerase-like 2-3
4B(single)_trimmed_contig_5061	77.26	-105.74	-6.72	4.45e-09	1.32e-05	myb family transcription factor PHL7	DNA binding;nucleus	GO:0003677;GO:0005634
4B(single)_trimmed_contig_13210	32.42	-102.34	-6.68	2.61e-05	0.01	sugar transport protein MST8	carbohydrate:proton symporter activity;integral component of plasma membrane;glucose import;proton transmembrane transport	GO:0005351;GO:0005887;GO:0046323;GO:1902600		noIPR;IPR005828;noIPR;noIPR;noIPR	Transcription termination factor
4B(single)_trimmed_contig_33397	15.73	-100.38	-6.65	0.000156	0.04	probable calcium-binding protein CML10	calcium ion binding	GO:0005509		noIPR;IPR002048;noIPR;IPR039647;IPR002048;IPR002048;IPR002048;IPR011992	Leucine-rich repeat domain superfamily;EF-hand domain;EF-hand domain;EF-hand domain pair protein CML-like;EF-hand domain;EF-hand domain;EF-hand domain;EF-hand domain pair
4B(single)_trimmed_contig_36277	33.12	-100.44	-6.65	2.02e-06	0.00139	auxin-responsive protein SAUR21	response to auxin	GO:0009733		noIPR;noIPR;noIPR;noIPR	Cupredoxin;Cupredoxin;Cupredoxin;Cupredoxin
4B(single)_trimmed_contig_39973	39.83	-100.67	-6.65	7.59e-06	0.004	---NA---
4B(single)_trimmed_contig_9269	58.67	-97.83	-6.61	5.48e-07	0.000508	zinc finger CCCH domain-containing protein 15 homolog
4B(single)_trimmed_contig_2228	94.43	-95.16	-6.57	6.21e-06	0.00343	dynein light chain LC6	flagellar outer arm	cytoplasm;microtubule;microtubule-based process;ATP-dependent microtubule motor activity	plus-end-directed;dynein complex;dynein intermediate chain binding;dynein light intermediate chain binding;positive regulation of ATP-dependent microtubule motor activity	plus-end-directed	GO:0005737;GO:0005874;GO:0007017;GO:0008574;GO:0030286;GO:0045505;GO:0051959;GO:2000582
4B(single)_trimmed_contig_735	176.8	-94.12	-6.56	2.16e-06	0.00145	membrane steroid-binding protein 1	endoplasmic reticulum;integral component of membrane	GO:0005783;GO:0016021		noIPR;noIPR;noIPR;noIPR	Electron transport accessory-like domain superfamily;Electron transport accessory-like domain superfamily;Electron transport accessory-like domain superfamily;Electron transport accessory-like domain superfamily
4B(single)_trimmed_contig_24747	22.91	-89.96	-6.49	1.11e-05	0.00537	glucan endo-1	3-beta-glucosidase 3	hydrolase activity	hydrolyzing O-glycosyl compounds;carbohydrate metabolic process;anchored component of plasma membrane	GO:0004553;GO:0005975;GO:0046658
4B(single)_trimmed_contig_27374	65.31	-90.01	-6.49	0.000155	0.04	histone deacetylase 9 isoform X2
4B(single)_trimmed_contig_20995	15.5	-88.97	-6.48	3.9e-05	0.01	protein PIN-LIKES 3
4B(single)_trimmed_contig_50701	13.33	-88.97	-6.48	0.000242	0.05	uncharacterized protein LOC101755795				noIPR;noIPR;noIPR;noIPR	P-loop containing nucleoside triphosphate hydrolase;P-loop containing nucleoside triphosphate hydrolase;P-loop containing nucleoside triphosphate hydrolase;P-loop containing nucleoside triphosphate hydrolase
4B(single)_trimmed_contig_5889	84.03	-88.48	-6.47	3.42e-05	0.01	chromatin assembly factor 1 subunit FAS2 homolog	cyclase activity;integral component of membrane;sesquiterpene biosynthetic process	GO:0009975;GO:0016021;GO:0051762		noIPR;noIPR;noIPR;noIPR	HORMA domain superfamily;HORMA domain superfamily;HORMA domain superfamily;HORMA domain superfamily
4B(single)_trimmed_contig_53155	12.51	-88.9	-6.47	2.5e-05	0.01	beta-glucosidase 38	carbohydrate metabolic process;beta-glucosidase activity	GO:0005975;GO:0008422	Beta-glucosidase	IPR001360;noIPR;IPR001360;noIPR;noIPR;noIPR;IPR001360;IPR017853	Glycoside hydrolase family 1;Glycoside hydrolase family 1;Glycoside hydrolase family 1;Glycoside hydrolase family 1;Glycoside hydrolase family 1;Glycoside hydrolase family 1;Glycoside hydrolase family 1;Glycoside hydrolase superfamily
4B(single)_trimmed_contig_5555	103.91	-85.17	-6.41	5.2e-07	0.000493	transcription termination factor MTERF8	chloroplastic-like
4B(single)_trimmed_contig_3665	55.16	-83.79	-6.39	4.96e-08	7.84e-05	transcription factor DIVARICATA	DNA binding;nucleus;response to gibberellin;response to salicylic acid	GO:0003677;GO:0005634;GO:0009739;GO:0009751		noIPR;noIPR;noIPR;noIPR	RNA-binding domain superfamily;RNA-binding domain superfamily;RNA-binding domain superfamily;RNA-binding domain superfamily
4B(single)_trimmed_contig_62185	10.68	-83.55	-6.38	0.000151	0.04	tetratricopeptide repeat protein SKI3 isoform X1				noIPR;noIPR	Chaperone J-domain superfamily;Chaperone J-domain superfamily
4B(single)_trimmed_contig_2656	15.05	-81.95	-6.36	0.000131	0.03	sialyltransferase-like protein 5 isoform X1
4B(single)_trimmed_contig_12044	10.9	-81.95	-6.36	0.00013	0.03	putative lipid-transfer protein DIR1	fatty acid binding;systemic acquired resistance	GO:0005504;GO:0009627		IPR016140;noIPR;IPR039265;noIPR;noIPR;IPR036312	Bifunctional inhibitor/plant lipid transfer protein/seed storage helical domain;Bifunctional inhibitor/plant lipid transfer protein/seed storage helical domain;Putative lipid-transfer protein DIR1-like;Putative lipid-transfer protein DIR1-like;Putative lipid-transfer protein DIR1-like;Bifunctional inhibitor/plant lipid transfer protein/seed storage helical domain superfamily
4B(single)_trimmed_contig_47693	40.43	-81.49	-6.35	0.00013	0.03	protein PIN-LIKES 7				noIPR;noIPR;noIPR	FAD/NAD(P)-binding domain superfamily;FAD/NAD(P)-binding domain superfamily;FAD/NAD(P)-binding domain superfamily
4B(single)_trimmed_contig_12009	5.84	-81.21	-6.34	4.79e-05	0.02	phosphoinositide phosphatase SAC2				noIPR;noIPR	Alpha/Beta hydrolase fold;Alpha/Beta hydrolase fold
4B(single)_trimmed_contig_1371	851.87	-79.83	-6.32	2.7e-10	1.8e-06	ribonuclease 1	RNA binding;extracellular region;RNA catabolic process;ribonuclease T2 activity;RNA phosphodiester bond hydrolysis	endonucleolytic	GO:0003723;GO:0005576;GO:0006401;GO:0033897;GO:0090502	Acting on ester bonds;Acting on ester bonds;Ribonuclease T(2)	IPR036430;IPR001568;IPR001568;noIPR;IPR036430
4B(single)_trimmed_contig_20369	14.88	-79.8	-6.32	9.6e-05	0.03	4-coumarate--CoA ligase-like 3	peroxisome;ubiquinone biosynthetic process;integral component of membrane;CoA-ligase activity	GO:0005777;GO:0006744;GO:0016021;GO:0016405		noIPR;IPR025110;IPR000873;IPR042099;noIPR;noIPR;noIPR;noIPR	Papain-like cysteine peptidase superfamily;AMP-binding enzyme
4B(single)_trimmed_contig_10306	21.27	-79.08	-6.31	8.87e-05	0.02	amino acid transporter AVT6C isoform X2
4B(single)_trimmed_contig_22405	40.06	-77.17	-6.27	0.000162	0.04	casein kinase 1-like protein 2	protein serine/threonine kinase activity;ATP binding;nucleus;cytoplasm;peptidyl-serine phosphorylation	GO:0004674;GO:0005524;GO:0005634;GO:0005737;GO:0018105		noIPR;noIPR;noIPR;noIPR;noIPR	Protein XRI1;Protein XRI1;Protein XRI1;Protein XRI1;Protein XRI1
4B(single)_trimmed_contig_25176	59.48	-75.27	-6.23	2.13e-06	0.00144	subtilisin-like protease SBT1.8	serine-type endopeptidase activity;proteolysis	GO:0004252;GO:0006508	Acting on peptide bonds (peptidases)	IPR041469;noIPR;noIPR;noIPR	Subtilisin-like protease
4B(single)_trimmed_contig_27869	12.83	-75.02	-6.23	8.43e-05	0.02	uncharacterized protein LOC101774910
4B(single)_trimmed_contig_11319	25.24	-74.7	-6.22	9.16e-05	0.03	DNAJ protein JJJ1 homolog	nucleic acid binding;zinc ion binding	GO:0003676;GO:0008270
4B(single)_trimmed_contig_19773	147.56	-72.8	-6.19	6.54e-05	0.02	dihydropyrimidine dehydrogenase (NADP(+))	chloroplastic
4B(single)_trimmed_contig_51113	21.44	-71.61	-6.16	0.000129	0.03	aspartate carbamoyltransferase	chloroplastic
4B(single)_trimmed_contig_6915	27.74	-70.96	-6.15	0.000173	0.04	uncharacterized protein LOC101782233
4B(single)_trimmed_contig_30838	26.69	-71.04	-6.15	0.000105	0.03	probable WRKY transcription factor 2
4B(single)_trimmed_contig_6	225.75	-70.44	-6.14	1.38e-05	0.00637	14 kDa zinc-binding protein	catalytic activity;chloroplast	GO:0003824;GO:0009507
4B(single)_trimmed_contig_5085	16.33	-68.35	-6.09	0.000152	0.04	bisdemethoxycurcumin synthase	transferase activity	transferring acyl groups	GO:0016746		IPR016039;IPR012328;IPR016039;IPR001099;noIPR;IPR011141;IPR016039;IPR016039
4B(single)_trimmed_contig_25307	26.04	-67.69	-6.08	0.000151	0.04	polypyrimidine tract-binding protein homolog 1
4B(single)_trimmed_contig_7722	34.3	-65.09	-6.02	2.53e-05	0.01	cell division control protein 48 homolog C
4B(single)_trimmed_contig_47671	43.63	-64.24	-6.01	4.73e-05	0.02	WEB family protein At2g38370
4B(single)_trimmed_contig_40732	30.22	-63.99	-6	0.00012	0.03	pollen allergen Phl p 2	extracellular region	GO:0005576		IPR005453;IPR007117;IPR036749;noIPR;noIPR;IPR007117;IPR036749	Pollen allergen Lol p2;Expansin
4B(single)_trimmed_contig_18015	30.74	-62.17	-5.96	2.68e-06	0.00168	berberine bridge enzyme-like 18	oxidoreductase activity;obsolete oxidation-reduction process;FAD binding	GO:0016491;GO:0055114;GO:0071949		noIPR;IPR012951;IPR006094;noIPR;noIPR;noIPR;IPR016166;IPR036318	Bifunctional inhibitor/plant lipid transfer protein/seed storage helical domain superfamily;Berberine/berberine-like;FAD linked oxidase
4B(single)_trimmed_contig_27507	24.24	-61.71	-5.95	0.000102	0.03	inositol hexakisphosphate and diphosphoinositol-pentakisphosphate kinase VIP1 isoform X3
4B(single)_trimmed_contig_35669	34.1	-61.97	-5.95	0.000176	0.04	phosphoenolpyruvate carboxykinase (ATP)	phosphoenolpyruvate carboxykinase (ATP) activity;ATP binding;gluconeogenesis	GO:0004612;GO:0005524;GO:0006094	Phosphoenolpyruvate carboxykinase (ATP);Phosphoenolpyruvate carboxykinase (GTP)
4B(single)_trimmed_contig_29327	43.53	-59.42	-5.89	0.000163	0.04	F-box/FBD/LRR-repeat protein At1g13570
4B(single)_trimmed_contig_4378	25.73	-58.46	-5.87	8.97e-05	0.02	putative disease resistance RPP13-like protein 1 isoform X1	peptidyl-glutamine methylation;tRNA methylation;protein heterodimerization activity;rRNA (guanine-N7)-methylation	GO:0018364;GO:0030488;GO:0046982;GO:0070476
4B(single)_trimmed_contig_8418	218.9	-57.24	-5.84	1.42e-05	0.00649	phosphoenolpyruvate carboxykinase (ATP)	phosphoenolpyruvate carboxykinase (ATP) activity;ATP binding;gluconeogenesis	GO:0004612;GO:0005524;GO:0006094	Phosphoenolpyruvate carboxykinase (ATP);Phosphoenolpyruvate carboxykinase (GTP)
4B(single)_trimmed_contig_2443	79.39	-55.75	-5.8	1.67e-06	0.0012	expansin-B3 isoform X2	extracellular region;sexual reproduction	GO:0005576;GO:0019953		IPR007118;IPR005795;IPR036908;IPR036749;IPR007117;noIPR;noIPR;IPR007117;IPR007112;IPR036908;IPR036749	Expansin/Lol pI;Major pollen allergen Lol pI;RlpA-like domain superfamily;Expansin
4B(single)_trimmed_contig_18171	12.75	-55.47	-5.79	0.000148	0.03	glutathione S-transferase T3-like				IPR029466;noIPR;noIPR;noIPR	No apical meristem-associated
4B(single)_trimmed_contig_8178	24.42	-54.79	-5.78	0.000104	0.03	aspartic proteinase nepenthesin-1				noIPR;noIPR;noIPR;noIPR	ODR-4-like;ODR-4-like;ODR-4-like;ODR-4-like
4B(single)_trimmed_contig_40501	5.72	-55.1	-5.78	0.000221	0.05	beta-galactosidase 3 isoform X1	beta-galactosidase activity;carbohydrate metabolic process;carbohydrate binding	GO:0004565;GO:0005975;GO:0030246	Beta-galactosidase	IPR001944;IPR041392;noIPR;IPR031330;IPR001944;noIPR;IPR008979;IPR017853	Glycoside hydrolase
4B(single)_trimmed_contig_4952	295.37	-54.37	-5.76	8.56e-07	0.000705	protein ECERIFERUM 1	ribosomal large subunit assembly;structural constituent of ribosome;iron ion binding;endoplasmic reticulum;translation;lipid biosynthetic process;response to salt stress;response to abscisic acid;wax biosynthetic process;cutin biosynthetic process;pollen exine formation;integral component of membrane;oxidoreductase activity;cytosolic large ribosomal subunit;cuticle development;exine;anther wall t…	GO:0000027;GO:0003735;GO:0005506;GO:0005783;GO:0006412;GO:0008610;GO:0009651;GO:0009737;GO:0010025;GO:0010143;GO:0010584;GO:0016021;GO:0016491;GO:0022625;GO:0042335;GO:0043668;GO:0048658;GO:0055114;GO:0070180
4B(single)_trimmed_contig_21712	19.93	-54.35	-5.76	0.000219	0.05	subtilisin-like protease SBT1.8	serine-type endopeptidase activity;proteolysis	GO:0004252;GO:0006508	Acting on peptide bonds (peptidases)	IPR000209;noIPR;noIPR;noIPR;noIPR;IPR036852	Peptidase S8/S53 domain;Peptidase S8/S53 domain;Peptidase S8/S53 domain;Peptidase S8/S53 domain;Peptidase S8/S53 domain;Peptidase S8/S53 domain superfamily
4B(single)_trimmed_contig_17670	29.46	-53.95	-5.75	1.13e-05	0.00541	E3 ubiquitin-protein ligase RFWD3	hydrolase activity	hydrolyzing O-glycosyl compounds;ubiquitin-protein transferase activity;cell wall;nucleus;xyloglucan metabolic process;protein ubiquitination;xyloglucan:xyloglucosyl transferase activity;interstrand cross-link repair;cell wall biogenesis;apoplast;cell wall organization	GO:0004553;GO:0004842;GO:0005618;GO:0005634;GO:0010411;GO:0016567;GO:0016762;GO:0036297;GO:0042546;GO:0048046;GO:0071555	Xyloglucan:xyloglucosyl transferase	noIPR;IPR037381
4B(single)_trimmed_contig_9144	29.62	-53.44	-5.74	0.000222	0.05	gibberellin-regulated protein 2-like
4B(single)_trimmed_contig_6393	78.82	-52.68	-5.72	1.4e-06	0.00108	protein MLN51 homolog
4B(single)_trimmed_contig_13498	15.2	-51.82	-5.7	1.32e-05	0.00616	putative disease resistance RPP13-like protein 3				noIPR	Six-hairpin glycosidase superfamily
4B(single)_trimmed_contig_42012	33.42	-50.87	-5.67	0.000156	0.04	protein YABBY 5	nucleus;polarity specification of adaxial/abaxial axis;fruit development;abaxial cell fate specification;regulation of shoot apical meristem development;regulation of leaf development	GO:0005634;GO:0009944;GO:0010154;GO:0010158;GO:1902183;GO:2000024		noIPR;noIPR;noIPR;IPR006780;noIPR	Myb-like transcription factor;Myb-like transcription factor;Myb-like transcription factor;YABBY protein;YABBY protein
4B(single)_trimmed_contig_2088	371.78	-50.95	-5.67	1.32e-05	0.00616	aspartic proteinase Asp1	aspartic-type endopeptidase activity;proteolysis;protein catabolic process	GO:0004190;GO:0006508;GO:0030163	Acting on peptide bonds (peptidases)	IPR021109;IPR021109;IPR032799;IPR032861;IPR001461;noIPR;IPR033121;IPR021109	Aspartic peptidase domain superfamily;Aspartic peptidase domain superfamily;Xylanase inhibitor
4B(single)_trimmed_contig_7494	66.07	-50.71	-5.66	8e-05	0.02	mediator of RNA polymerase II transcription subunit 13
4B(single)_trimmed_contig_11835	21.26	-49.4	-5.63	0.000142	0.03	soluble inorganic pyrophosphatase	magnesium ion binding;inorganic diphosphatase activity;nucleoplasm;cytosol;phosphate-containing compound metabolic process;response to cadmium ion	GO:0000287;GO:0004427;GO:0005654;GO:0005829;GO:0006796;GO:0046686	Inorganic diphosphatase	IPR036649;IPR008162;IPR008162;noIPR;IPR008162;IPR008162;IPR036649	Inorganic pyrophosphatase superfamily;Inorganic pyrophosphatase;Inorganic pyrophosphatase;Inorganic pyrophosphatase;Inorganic pyrophosphatase;Inorganic pyrophosphatase;Inorganic pyrophosphatase superfamily
4B(single)_trimmed_contig_5474	61.58	-48.89	-5.61	3.24e-05	0.01	transcription factor bHLH48
4B(single)_trimmed_contig_728	46.01	-48.25	-5.59	1.62e-05	0.00714	ubiquitin-conjugating enzyme E2 36	ATP binding;nucleus;postreplication repair;ubiquitin-dependent protein catabolic process;ubiquitin conjugating enzyme activity;protein K63-linked ubiquitination	GO:0005524;GO:0005634;GO:0006301;GO:0006511;GO:0061631;GO:0070534		IPR016135;IPR000608;noIPR;noIPR;IPR000608;IPR000608;IPR016135	Ubiquitin-conjugating enzyme/RWD-like;Ubiquitin-conjugating enzyme E2;Ubiquitin-conjugating enzyme E2;Ubiquitin-conjugating enzyme E2;Ubiquitin-conjugating enzyme E2;Ubiquitin-conjugating enzyme E2;Ubiquitin-conjugating enzyme/RWD-like
4B(single)_trimmed_contig_30052	25.55	-46.21	-5.53	1.05e-06	0.000833	probable beta-D-xylosidase 7				noIPR;noIPR;noIPR;noIPR;noIPR	Nucleotide-diphospho-sugar transferases;Nucleotide-diphospho-sugar transferases;Nucleotide-diphospho-sugar transferases;Nucleotide-diphospho-sugar transferases;Nucleotide-diphospho-sugar transferases
4B(single)_trimmed_contig_16373	7.33	-45.86	-5.52	6.53e-05	0.02	phosphatidylinositol/phosphatidylcholine transfer protein SFH12				noIPR;IPR001251;IPR011074;noIPR;IPR036865;noIPR;noIPR;IPR001251;IPR001251;IPR036865;IPR036273	Polymerase/histidinol phosphatase-like;CRAL-TRIO lipid binding domain;CRAL/TRIO
4B(single)_trimmed_contig_1599	363.37	-44.28	-5.47	2.78e-08	5.09e-05	family of serine hydrolases 3-like	calcium ion binding;calcium-mediated signaling	GO:0005509;GO:0019722		noIPR;IPR002048;noIPR;IPR039030;IPR002048;IPR002048;IPR002048;IPR002048;IPR011992	Galactose mutarotase-like domain superfamily;EF-hand domain;EF-hand domain;Calmodulin;EF-hand domain;EF-hand domain;EF-hand domain;EF-hand domain;EF-hand domain pair
4B(single)_trimmed_contig_19382	10.63	-44.13	-5.46	4.73e-05	0.02	---NA---				noIPR	Signal peptidase complex-like protein DTM1
4B(single)_trimmed_contig_22731	88.03	-43.2	-5.43	7.4e-05	0.02	B3 domain-containing protein Os03g0619600
4B(single)_trimmed_contig_35511	14.77	-42.4	-5.41	0.00024	0.05	probable NOT transcription complex subunit VIP2
4B(single)_trimmed_contig_36953	13.7	-42.34	-5.4	0.000184	0.04	putative disease resistance protein RGA1
4B(single)_trimmed_contig_19299	18.32	-41.27	-5.37	5.68e-05	0.02	granule-bound starch synthase precursor	glycogen (starch) synthase activity;amyloplast;chloroplast;starch biosynthetic process;IgE binding;ADP binding	GO:0004373;GO:0009501;GO:0009507;GO:0019252;GO:0019863;GO:0043531	Glycogen(starch) synthase	IPR001296;noIPR;noIPR;IPR013534;noIPR;noIPR;noIPR;noIPR	Glycosyl transferase
4B(single)_trimmed_contig_4649	36.9	-41.16	-5.36	0.000156	0.04	DDT domain-containing protein DDR4 isoform X2
4B(single)_trimmed_contig_7222	43.43	-39.84	-5.32	0.000237	0.05	uncharacterized protein LOC101772906
4B(single)_trimmed_contig_22139	81.46	-39.55	-5.31	0.000209	0.04	uncharacterized protein LOC101761160
4B(single)_trimmed_contig_204	54.03	-38.35	-5.26	2.73e-05	0.01	heat shock protein 82	ATP binding;endoplasmic reticulum;cytosol;plasma membrane;protein folding;cell surface;protein-containing complex;cellular response to heat;perinuclear region of cytoplasm;protein stabilization;unfolded protein binding	GO:0005524;GO:0005783;GO:0005829;GO:0005886;GO:0006457;GO:0009986;GO:0032991;GO:0034605;GO:0048471;GO:0050821;GO:0051082		IPR037196;IPR001404;noIPR;noIPR;IPR001404;IPR037196	HSP90
4B(single)_trimmed_contig_24305	54.15	-37.89	-5.24	0.000236	0.05	UDP-glycosyltransferase 90A1				noIPR	Expansin
4B(single)_trimmed_contig_7567	38.11	-37.11	-5.21	0.000239	0.05	stomatin-like protein 2	mitochondrial	membrane	GO:0016020		IPR032435;noIPR;noIPR;noIPR
4B(single)_trimmed_contig_4166	71.74	-35.78	-5.16	0.000132	0.03	phosphoenolpyruvate carboxylase	housekeeping isozyme	cytosol;tricarboxylic acid cycle;phosphoenolpyruvate carboxylase activity;chloroplast;carbon fixation;apoplast;leaf development	GO:0005829;GO:0006099;GO:0008964;GO:0009507;GO:0015977;GO:0048046;GO:0048366	Phosphoenolpyruvate carboxylase;Phosphoenolpyruvate carboxykinase (GTP)	IPR021135;noIPR;IPR021135;IPR021135;noIPR;IPR022805;IPR015813
4B(single)_trimmed_contig_32034	26.65	-33.62	-5.07	6.87e-05	0.02	pollen-specific protein C13	extracellular space	GO:0005615		noIPR;noIPR;IPR006041	Alpha/Beta hydrolase fold;Alpha/Beta hydrolase fold;Pollen allergen Ole e 1 family
4B(single)_trimmed_contig_15876	20.05	-32.78	-5.03	0.000133	0.03	enolase-phosphatase E1				noIPR;noIPR;noIPR;noIPR;noIPR;noIPR	Ternary complex factor MIP1
4B(single)_trimmed_contig_31553	42.6	-29.55	-4.89	0.000122	0.03	protein MEI2-like 4 isoform X1
4B(single)_trimmed_contig_261	879.22	-29.14	-4.87	0.000109	0.03	---NA---
4B(single)_trimmed_contig_3472	769.35	-28.54	-4.83	0.000206	0.04	probable glutathione S-transferase GSTU1	glutathione transferase activity;cytoplasm;glutathione metabolic process	GO:0004364;GO:0005737;GO:0006749	Glutathione transferase
4B(single)_trimmed_contig_6684	25.89	-28.28	-4.82	0.000168	0.04	beta-amylase 2	chloroplastic	polysaccharide catabolic process;hydrolase activity	hydrolyzing O-glycosyl compounds	GO:0000272;GO:0004553
4B(single)_trimmed_contig_22402	165.82	-28.21	-4.82	0.000106	0.03	solanesyl-diphosphate synthase 1	mitochondrial isoform X2
4B(single)_trimmed_contig_25341	47.28	-27.69	-4.79	6.24e-05	0.02	COBRA-like protein 3	cellulose microfibril organization;integral component of membrane;anchored component of plasma membrane;plant-type cell wall cellulose biosynthetic process	GO:0010215;GO:0016021;GO:0046658;GO:0052324		IPR006918;noIPR	COBRA
4B(single)_trimmed_contig_1860	277.97	-26.84	-4.75	3.89e-05	0.01	probable carboxylesterase 2	catabolic process;hydrolase activity	GO:0009056;GO:0016787		IPR029058;noIPR;noIPR;IPR029058	Alpha/Beta hydrolase fold;Alpha/Beta hydrolase fold;Alpha/Beta hydrolase fold;Alpha/Beta hydrolase fold
4B(single)_trimmed_contig_4154	17.41	-25.09	-4.65	8.67e-05	0.02	MLO-like protein 1	calmodulin binding;defense response;response to biotic stimulus;integral component of membrane	GO:0005516;GO:0006952;GO:0009607;GO:0016021		IPR004326;noIPR;noIPR	Mlo-related protein;Mlo-related protein;Mlo-related protein
4B(single)_trimmed_contig_31084	44.29	-24.41	-4.61	6.93e-05	0.02	pentatricopeptide repeat-containing protein At1g09410	mitochondrial
4B(single)_trimmed_contig_13223	60.07	-24.26	-4.6	0.00011	0.03	pentatricopeptide repeat-containing protein At1g09900
4B(single)_trimmed_contig_8264	34.23	-22.28	-4.48	2.06e-05	0.0088	pentatricopeptide repeat-containing protein At1g26460	mitochondrial	mitochondrion	GO:0005739
4B(single)_trimmed_contig_18669	36.17	-21.63	-4.44	0.000218	0.05	putative 1-phosphatidylinositol-3-phosphate 5-kinase FAB1C
4B(single)_trimmed_contig_22642	47.23	-21.47	-4.42	0.000198	0.04	probable methyltransferase PMT2	endosome;vacuolar membrane;trans-Golgi network;methyltransferase activity;plant-type cell wall;integral component of membrane;methylation	GO:0005768;GO:0005774;GO:0005802;GO:0008168;GO:0009505;GO:0016021;GO:0032259		IPR004159;noIPR;IPR004159;noIPR;IPR029063	Putative S-adenosyl-L-methionine-dependent methyltransferase;Putative S-adenosyl-L-methionine-dependent methyltransferase;Putative S-adenosyl-L-methionine-dependent methyltransferase;Putative S-adenosyl-L-methionine-dependent methyltransferase;S-adenosyl-L-methionine-dependent methyltransferase
4B(single)_trimmed_contig_2576	256.14	-20.91	-4.39	0.000125	0.03	17.5 kDa class II heat shock protein	response to reactive oxygen species;protein folding;response to heat;response to salt stress;protein self-association;unfolded protein binding;protein complex oligomerization	GO:0000302;GO:0006457;GO:0009408;GO:0009651;GO:0043621;GO:0051082;GO:0051259		IPR002068;IPR008978;noIPR;IPR031107;IPR002068;noIPR;IPR008978	Alpha crystallin/Hsp20 domain;HSP20-like chaperone;HSP20-like chaperone;Small heat shock protein HSP20;Alpha crystallin/Hsp20 domain;Alpha crystallin/Hsp20 domain;HSP20-like chaperone
4B(single)_trimmed_contig_5463	108.24	-19.32	-4.27	4.04e-05	0.01	protein N-terminal glutamine amidohydrolase isoform X3				noIPR;IPR001574;IPR036041	WD40-repeat-containing domain superfamily;Ribosome-inactivating protein;Ribosome-inactivating protein superfamily
4B(single)_trimmed_contig_6082	44.97	-18.44	-4.2	0.000226	0.05	flavanone 3-dioxygenase 2	metal ion binding;dioxygenase activity;obsolete oxidation-reduction process	GO:0046872;GO:0051213;GO:0055114		IPR005123;IPR027443;noIPR;noIPR;IPR005123;noIPR	Oxoglutarate/iron-dependent dioxygenase;Isopenicillin N synthase-like;Isopenicillin N synthase-like;Isopenicillin N synthase-like;Oxoglutarate/iron-dependent dioxygenase;Oxoglutarate/iron-dependent dioxygenase
4B(single)_trimmed_contig_3271	80.99	-17.98	-4.17	9.56e-05	0.03	cysteine protease XCP2	cysteine-type endopeptidase activity;extracellular space;lysosome;proteolysis involved in cellular protein catabolic process	GO:0004197;GO:0005615;GO:0005764;GO:0051603	Acting on peptide bonds (peptidases)	noIPR;IPR000668;noIPR;noIPR;IPR039417;IPR038765	Ubiquitin carboxyl-terminal hydrolase
4B(single)_trimmed_contig_5958	186.73	-17.85	-4.16	0.000195	0.04	fasciclin-like arabinogalactan protein 1	anchored component of plasma membrane	GO:0046658		noIPR	Amino acid transporter
4B(single)_trimmed_contig_52	63.42	-16.7	-4.06	0.000184	0.04	expansin-B11 isoform X1	extracellular region;sexual reproduction	GO:0005576;GO:0019953		IPR005795;IPR007118;IPR007117;IPR036749;noIPR;noIPR;IPR007117;IPR007112;IPR036749;IPR036908	Major pollen allergen Lol pI;Expansin/Lol pI;Expansin
4B(single)_trimmed_contig_58637	169.43	-16.59	-4.05	1.08e-05	0.00525	stomatin-like protein 2	mitochondrial
4B(single)_trimmed_contig_14176	97.56	-14.04	-3.81	0.000228	0.05	osmotin-like protein	extracellular region;defense response	GO:0005576;GO:0006952

## Sheet: Table S3
Table S3: Up-regulated genes during flowering stage significantly quantifying the GO terms with their gene description and other functional activities
Name	Max group means	Fold change	Log fold change	P-value	FDR p-value	Sequence Description	Annotation GO Term	Annotation GO ID	Enzyme Name	InterPro Accession	InterPro Name
4B(single)_trimmed_contig_8860	231.09	7961.17	12.96	5.68e-06	0.00351	geranylgeranyl transferase type-2 subunit beta 1
4B(single)_trimmed_contig_541	117.35	5926.93	12.53	2.98e-05	0.01	sucrose-phosphatase 1	magnesium ion binding;sucrose biosynthetic process;dephosphorylation;sucrose-phosphate phosphatase activity	GO:0000287;GO:0005986;GO:0016311;GO:0050307	Sugar-phosphatase;Sucrose-phosphate phosphatase	noIPR;noIPR	Basic-leucine zipper domain;Basic-leucine zipper domain
4B(single)_trimmed_contig_26415	152.28	5074.46	12.31	6.29e-05	0.02	---NA---
4B(single)_trimmed_contig_1594	266.6	5057.04	12.3	6.25e-05	0.02	ubiquitin-conjugating enzyme E2 2	protein polyubiquitination;ATP binding;cytoplasm;DNA repair;histone ubiquitination;proteasome-mediated ubiquitin-dependent protein catabolic process;ubiquitin conjugating enzyme activity	GO:0000209;GO:0005524;GO:0005737;GO:0006281;GO:0016574;GO:0043161;GO:0061631		IPR016135;IPR000608;noIPR;noIPR;noIPR;IPR000608;IPR016135	Ubiquitin-conjugating enzyme/RWD-like;Ubiquitin-conjugating enzyme E2;Ubiquitin-conjugating enzyme E2;Ubiquitin-conjugating enzyme E2;Ubiquitin-conjugating enzyme E2;Ubiquitin-conjugating enzyme E2;Ubiquitin-conjugating enzyme/RWD-like
4B(single)_trimmed_contig_59252	249.71	4725.51	12.21	2.09e-05	0.00917	---NA---
4B(single)_trimmed_contig_24532	156.71	4441.09	12.12	2.51e-05	0.01	nicotianamine aminotransferase A
4B(single)_trimmed_contig_20831	111.1	4076.93	11.99	2.95e-05	0.01	transcription factor IIIA
4B(single)_trimmed_contig_68665	339.55	3978.4	11.96	4.66e-15	7.43e-11	O-methyltransferase ZRP4	O-methyltransferase activity;S-adenosylmethionine-dependent methyltransferase activity;aromatic compound biosynthetic process;methylation;protein dimerization activity	GO:0008171;GO:0008757;GO:0019438;GO:0032259;GO:0046983		IPR001077;noIPR;noIPR;noIPR;IPR016461;IPR029063	O-methyltransferase domain;O-methyltransferase domain;O-methyltransferase domain;O-methyltransferase domain;O-methyltransferase COMT-type;S-adenosyl-L-methionine-dependent methyltransferase
4B(single)_trimmed_contig_13096	191.54	3686.68	11.85	0.000117	0.03	proteasome subunit beta type-7-A
4B(single)_trimmed_contig_2458	77.73	3684.16	11.85	4.36e-05	0.02	LOW QUALITY PROTEIN: uncharacterized protein At3g27210				noIPR;noIPR;noIPR;IPR038947	Cupredoxin;Cupredoxin;Cupredoxin;At3g27210-like
4B(single)_trimmed_contig_27825	104.69	3518.87	11.78	0.000132	0.04	putative multidrug resistance protein
4B(single)_trimmed_contig_1548	131.31	3473.12	11.76	0.000138	0.04	RNA polymerase I-specific transcription initiation factor RRN3
4B(single)_trimmed_contig_3381	67.04	3334.84	11.7	0.000112	0.03	60S ribosomal protein L7a-1	maturation of LSU-rRNA;RNA binding;cytosolic large ribosomal subunit	GO:0000470;GO:0003723;GO:0022625		noIPR;noIPR	Oligosaccharyl transferase
4B(single)_trimmed_contig_18876	63.55	2746.61	11.42	0.000212	0.05	altered inheritance rate of mitochondria protein 25	mitochondrion;plastid;membrane;plasma membrane phospholipid scrambling;phospholipid scramblase activity	GO:0005739;GO:0009536;GO:0016020;GO:0017121;GO:0017128		IPR005552;noIPR;IPR005552	Scramblase;Scramblase;Scramblase
4B(single)_trimmed_contig_26760	76.33	2704.02	11.4	0.000159	0.04	uncharacterized protein LOC101773033				noIPR;noIPR;noIPR	Leucine-rich repeat domain superfamily;Leucine-rich repeat domain superfamily;Leucine-rich repeat domain superfamily
4B(single)_trimmed_contig_2079	79.81	2556.79	11.32	0.000175	0.04	ferredoxin--nitrite reductase	chloroplastic
4B(single)_trimmed_contig_10660	45.53	2358.25	11.2	0.000128	0.03	accelerated cell death 11	cytosol;membrane;ceramide transport;intermembrane lipid transfer;ceramide 1-phosphate binding;ceramide 1-phosphate transfer activity	GO:0005829;GO:0016020;GO:0035627;GO:0120009;GO:1902387;GO:1902388		IPR036497;noIPR;noIPR;IPR036497	Glycolipid transfer protein superfamily;Glycolipid transfer protein superfamily;Glycolipid transfer protein superfamily;Glycolipid transfer protein superfamily
4B(single)_trimmed_contig_81721	112.94	2178.41	11.09	0.000148	0.04	dihydropyrimidine dehydrogenase (NADP(+))	chloroplastic
4B(single)_trimmed_contig_13224	69.25	1986.15	10.96	0.000187	0.04	pentatricopeptide repeat-containing protein At1g09900
4B(single)_trimmed_contig_604	70.24	1919.66	10.91	0.000213	0.05	RGG repeats nuclear RNA binding protein A	RNA binding	GO:0003723		noIPR;noIPR;IPR039764;noIPR	Protein-tyrosine phosphatase-like;Protein-tyrosine phosphatase-like;RNA binding protein HABP4/SERBP1;RNA binding protein HABP4/SERBP1
4B(single)_trimmed_contig_2365	231.53	1410.55	10.46	1.01e-10	3.68e-07	putative disease resistance protein RGA1
4B(single)_trimmed_contig_704	413.36	1045.92	10.03	1.87e-11	1.24e-07	glyceraldehyde-3-phosphate dehydrogenase 2	cytosolic	glyceraldehyde-3-phosphate dehydrogenase (NAD+) (phosphorylating) activity;cytosol;glucose metabolic process;glycolytic process;NADP binding;NAD binding;obsolete oxidation-reduction process	GO:0004365;GO:0005829;GO:0006006;GO:0006096;GO:0050661;GO:0051287;GO:0055114	Glyceraldehyde-3-phosphate dehydrogenase (NAD(P)(+)) (phosphorylating);Glyceraldehyde-3-phosphate dehydrogenase (phosphorylating)	noIPR;IPR020829;noIPR;IPR020831;noIPR;noIPR
4B(single)_trimmed_contig_66144	230.02	976.13	9.93	6.47e-10	1.98e-06	SPX domain-containing membrane protein Os02g45520				noIPR;noIPR;noIPR	Reverse transcriptase zinc-binding domain;Reverse transcriptase zinc-binding domain;Reverse transcriptase zinc-binding domain
4B(single)_trimmed_contig_1501	982.37	912.91	9.83	1.49e-11	1.08e-07	pentatricopeptide repeat-containing protein At5g19020	mitochondrial
4B(single)_trimmed_contig_357	245.68	849.51	9.73	5.41e-09	1.11e-05	receptor-like serine/threonine-protein kinase At1g78530
4B(single)_trimmed_contig_2784	102.5	773.78	9.6	4.79e-09	1.02e-05	---NA---
4B(single)_trimmed_contig_1372	1034.2	719.46	9.49	0	0	ribonuclease 1	RNA binding;extracellular region;RNA catabolic process;ribonuclease T2 activity;RNA phosphodiester bond hydrolysis	endonucleolytic	GO:0003723;GO:0005576;GO:0006401;GO:0033897;GO:0090502	Acting on ester bonds;Acting on ester bonds;Ribonuclease T(2)	IPR036430;IPR001568;noIPR;IPR001568;IPR036430
4B(single)_trimmed_contig_5639	109.13	695.91	9.44	1.14e-08	2.16e-05	COP9 signalosome complex subunit 1				noIPR;IPR000717;noIPR;noIPR;IPR000717;IPR036390	Longin-like domain superfamily;Proteasome component (PCI) domain;Proteasome component (PCI) domain;Proteasome component (PCI) domain;Proteasome component (PCI) domain;Winged helix DNA-binding domain superfamily
4B(single)_trimmed_contig_2731	82.73	671.3	9.39	1.96e-06	0.00161	reticuline oxidase
4B(single)_trimmed_contig_69470	135.94	623.66	9.28	7.29e-08	0.00011	pyruvate kinase isozyme G	chloroplastic				noIPR;noIPR
4B(single)_trimmed_contig_3530	41.98	622.1	9.28	2.29e-08	3.88e-05	small RNA 2'-O-methyltransferase	RNA methylation;RNA binding;nucleus;cytoplasm;O-methyltransferase activity;RNA methyltransferase activity;production of siRNA involved in RNA interference;piRNA metabolic process	GO:0001510;GO:0003723;GO:0005634;GO:0005737;GO:0008171;GO:0008173;GO:0030422;GO:0034587		noIPR;IPR026610	Ankyrin repeat-containing domain superfamily;3'-RNA ribose 2'-O-methyltransferase
4B(single)_trimmed_contig_9857	152.08	585.1	9.19	3.62e-11	2.06e-07	DNA-directed RNA polymerases II	IV and V subunit 3				noIPR;noIPR
4B(single)_trimmed_contig_2215	231.42	576.16	9.17	1.64e-09	4.22e-06	selenium-binding protein 1	selenium binding	GO:0008430		IPR008826;IPR008826;noIPR;noIPR	Selenium-binding protein;Selenium-binding protein;Selenium-binding protein;Selenium-binding protein
4B(single)_trimmed_contig_2702	114.9	540.5	9.08	4.18e-06	0.00287	auxin response factor 23 isoform X1	DNA binding;nucleus;regulation of transcription	DNA-templated;auxin-activated signaling pathway	GO:0003677;GO:0005634;GO:0006355;GO:0009734		IPR033389;noIPR;noIPR;noIPR;IPR000270;noIPR
4B(single)_trimmed_contig_45426	52.06	523.54	9.03	1.92e-08	3.39e-05	fruit protein pKIWI502-like				IPR001433;IPR039261;noIPR;IPR039261	Oxidoreductase FAD/NAD(P)-binding;Ferredoxin-NADP reductase (FNR)
4B(single)_trimmed_contig_18656	90.73	519.08	9.02	5.34e-06	0.00338	xylulose kinase
4B(single)_trimmed_contig_13147	54.71	518.38	9.02	1.03e-07	0.000143	protein disulfide isomerase-like 2-3
4B(single)_trimmed_contig_11940	131.88	501.44	8.97	1.88e-09	4.55e-06	mitogen-activated protein kinase kinase kinase 3 isoform X2
4B(single)_trimmed_contig_26240	68.97	494.8	8.95	5.29e-07	0.000555	ubiquitin carboxyl-terminal hydrolase 14
4B(single)_trimmed_contig_3559	40.94	490.63	8.94	3.69e-06	0.00265	uncharacterized protein LOC111257639				noIPR	Exocyst complex component Sec8/EXOC4
4B(single)_trimmed_contig_2943	103.74	447.82	8.81	3.61e-07	0.000417	heat shock 70 kDa protein 15				noIPR;noIPR;noIPR;noIPR	Thiamin diphosphate-binding fold;Thiamin diphosphate-binding fold;Thiamin diphosphate-binding fold;Thiamin diphosphate-binding fold
4B(single)_trimmed_contig_20785	25.12	419.67	8.71	4.48e-07	0.000496	protein CELLULOSE SYNTHASE INTERACTIVE 3				noIPR	Expansin
4B(single)_trimmed_contig_81383	39.85	400.21	8.64	2.44e-06	0.00192	bZIP transcription factor RISBZ5
4B(single)_trimmed_contig_6392	211.11	391.22	8.61	1.59e-14	2.11e-10	PGR5-like protein 1B	chloroplastic
4B(single)_trimmed_contig_6584	48.35	390.4	8.61	6.6e-07	0.000666	dehydrodolichyl diphosphate synthase 6 isoform X2
4B(single)_trimmed_contig_7271	221.81	376.19	8.56	9.1e-08	0.000132	catalase isozyme 1	catalase activity;obsolete cell;peroxisome;plasma membrane;circadian rhythm;response to water deprivation;response to light stimulus;response to bacterium;response to abscisic acid;protein nitrosylation;heme binding;nitric oxide homeostasis;response to hydrogen peroxide;hydrogen peroxide catabolic process;cell redox homeostasis;response to cadmium ion;metal ion binding;hydrogen peroxide biosynthe…	GO:0004096;GO:0005623;GO:0005777;GO:0005886;GO:0007623;GO:0009414;GO:0009416;GO:0009617;GO:0009737;GO:0017014;GO:0020037;GO:0033484;GO:0042542;GO:0042744;GO:0045454;GO:0046686;GO:0046872;GO:0050665;GO:0055114;GO:0098869;GO:1902074	Peroxidase;Catalase
4B(single)_trimmed_contig_9517	46.67	357.62	8.48	2.41e-05	0.01	probable 2-oxoglutarate-dependent dioxygenase At5g05600
4B(single)_trimmed_contig_15606	22.6	356.45	8.48	5.4e-06	0.00339	UDP-rhamnose/UDP-galactose transporter 5	UDP-galactose transmembrane transporter activity;Golgi apparatus;antiporter activity;integral component of membrane;UDP-galactose transmembrane transport	GO:0005459;GO:0005794;GO:0015297;GO:0016021;GO:0072334		noIPR;noIPR;noIPR;noIPR;noIPR;noIPR	P-loop containing nucleoside triphosphate hydrolase;P-loop containing nucleoside triphosphate hydrolase;P-loop containing nucleoside triphosphate hydrolase;P-loop containing nucleoside triphosphate hydrolase;P-loop containing nucleoside triphosphate hydrolase;P-loop containing nucleoside triphosphate hydrolase
4B(single)_trimmed_contig_7314	52.8	355.66	8.47	3.21e-11	1.97e-07	ubiquitin fusion degradation protein 1 homolog	ubiquitin-dependent protein catabolic process;ERAD pathway	GO:0006511;GO:0036503		noIPR;IPR004854;noIPR;noIPR;noIPR;IPR004854;noIPR	Armadillo-type fold;Ubiquitin fusion degradation protein Ufd1-like;Ubiquitin fusion degradation protein Ufd1-like;Ubiquitin fusion degradation protein Ufd1-like;Ubiquitin fusion degradation protein Ufd1-like;Ubiquitin fusion degradation protein Ufd1-like;Ubiquitin fusion degradation protein Ufd1-like
4B(single)_trimmed_contig_22019	30.03	345.11	8.43	9.65e-07	0.000864	protein QUIRKY
4B(single)_trimmed_contig_27228	88.95	321.03	8.33	3.71e-08	5.69e-05	protein STRICTOSIDINE SYNTHASE-LIKE 4	endoplasmic reticulum;biosynthetic process;strictosidine synthase activity	GO:0005783;GO:0009058;GO:0016844	Strictosidine synthase
4B(single)_trimmed_contig_60216	20.23	317.03	8.31	7.83e-07	0.000771	DNA-directed RNA polymerase III subunit RPC4 isoform X1				noIPR;noIPR	Domain of unknown function DUF3444;Domain of unknown function DUF3444
4B(single)_trimmed_contig_60729	189.04	313.32	8.29	2.44e-08	4.06e-05	transcription initiation factor TFIID subunit 5				noIPR	Armadillo-type fold
4B(single)_trimmed_contig_29435	23.04	306.05	8.26	3.9e-05	0.01	probable NAD kinase 2	chloroplastic	phosphoglycerate dehydrogenase activity;cellular amino acid metabolic process;integral component of membrane;obsolete oxidation-reduction process	GO:0004617;GO:0006520;GO:0016021;GO:0055114	Phosphoglycerate dehydrogenase	noIPR;noIPR;noIPR
4B(single)_trimmed_contig_16541	33.34	302.15	8.24	6.79e-06	0.00404	zinc finger CCCH domain-containing protein 13 isoform X3	metal ion binding	GO:0046872
4B(single)_trimmed_contig_16631	127.85	302.15	8.24	1.09e-09	3.11e-06	telomerase reverse transcriptase isoform X2
4B(single)_trimmed_contig_13953	40.77	287.06	8.17	2.66e-06	0.00197	ribonuclease 2	RNA binding;extracellular region;RNA catabolic process;ribonuclease T2 activity;RNA phosphodiester bond hydrolysis	endonucleolytic	GO:0003723;GO:0005576;GO:0006401;GO:0033897;GO:0090502	Acting on ester bonds;Acting on ester bonds;Ribonuclease T(2)	IPR001568;IPR036430;IPR001568;noIPR;IPR036430
4B(single)_trimmed_contig_14353	223.84	284.57	8.15	9.99e-16	2.65e-11	protein LAZ1 homolog 2 isoform X2	integral component of membrane	GO:0016021		IPR005178;IPR005178;noIPR	Organic solute transporter subunit alpha/Transmembrane protein 184;Organic solute transporter subunit alpha/Transmembrane protein 184;Organic solute transporter subunit alpha/Transmembrane protein 184
4B(single)_trimmed_contig_31243	21.83	282.26	8.14	4.79e-05	0.02	uncharacterized protein LOC106804390				noIPR;noIPR	Aspartate-tRNA synthetase
4B(single)_trimmed_contig_2256	217.92	280.18	8.13	1.88e-09	4.55e-06	auxin-responsive protein IAA24	nucleus;regulation of transcription	DNA-templated;auxin-activated signaling pathway	GO:0005634;GO:0006355;GO:0009734
4B(single)_trimmed_contig_31042	51.28	278.67	8.12	1.16e-05	0.00591	serine/threonine-protein kinase PEPKR2
4B(single)_trimmed_contig_20835	53.54	278	8.12	3.74e-06	0.00266	calmodulin-binding transcription activator 3	nucleus;sequence-specific DNA binding;positive regulation of transcription by RNA polymerase II	GO:0005634;GO:0043565;GO:0045944		noIPR	NAD(P)-binding domain superfamily
4B(single)_trimmed_contig_9008	30.16	274.49	8.1	3.33e-06	0.00241	myb-like protein X				noIPR	Amino acid/polyamine transporter I
4B(single)_trimmed_contig_16708	152.84	273.98	8.1	4.25e-11	2.26e-07	phytosulfokine receptor 1
4B(single)_trimmed_contig_71485	14.62	271.12	8.08	3e-05	0.01	leucine-rich repeat receptor protein kinase MSP1-like
4B(single)_trimmed_contig_24147	30.38	269.38	8.07	6.29e-05	0.02	pentatricopeptide repeat-containing protein At3g18110	chloroplastic				noIPR;IPR001680;IPR017986
4B(single)_trimmed_contig_20435	47.98	263.54	8.04	1.98e-05	0.00892	U-box domain-containing protein 52
4B(single)_trimmed_contig_25560	32.91	262.1	8.03	5.16e-06	0.00329	3-ketoacyl-CoA synthase 4-like				noIPR	null
4B(single)_trimmed_contig_72338	13.62	252.93	7.98	7.86e-05	0.02	uncharacterized protein LOC101786091				noIPR;noIPR	Leucine-rich repeat domain superfamily;Leucine-rich repeat domain superfamily
4B(single)_trimmed_contig_72496	14.84	251.39	7.97	6.4e-06	0.00389	---NA---
4B(single)_trimmed_contig_10346	647.86	250.74	7.97	4.94e-11	2.32e-07	probable serine incorporator
4B(single)_trimmed_contig_1468	186.04	245.27	7.94	1.88e-14	2.14e-10	uncharacterized protein LOC101770565	carbohydrate metabolic process;beta-glucosidase activity	GO:0005975;GO:0008422	Beta-glucosidase	IPR036881;IPR002772;noIPR;noIPR;IPR036881	Glycoside hydrolase family 3 C-terminal domain superfamily;Glycoside hydrolase family 3 C-terminal domain;Glycoside hydrolase family 3 C-terminal domain;Glycoside hydrolase family 3 C-terminal domain;Glycoside hydrolase family 3 C-terminal domain superfamily
4B(single)_trimmed_contig_16822	31.1	244.2	7.93	8.38e-05	0.02	uncharacterized protein LOC101785743				noIPR;noIPR	Bromodomain-like superfamily;Bromodomain-like superfamily
4B(single)_trimmed_contig_13805	56.06	240.06	7.91	6.84e-06	0.00404	---NA---				noIPR	Transcription termination factor
4B(single)_trimmed_contig_9356	39.41	228.99	7.84	9.34e-06	0.00505	aquaporin PIP2-1
4B(single)_trimmed_contig_19703	10.35	228.1	7.83	9.38e-06	0.00505	probable phospholipid-transporting ATPase 8
4B(single)_trimmed_contig_17392	64.55	223.76	7.81	3.38e-07	0.000397	dnaJ homolog subfamily C member 16
4B(single)_trimmed_contig_50919	21.13	222.4	7.8	0.000135	0.04	probable starch synthase 4	chloroplastic/amyloplastic isoform X2
4B(single)_trimmed_contig_81400	18.87	220.49	7.78	0.00012	0.03	uncharacterized protein LOC101760134	membrane	GO:0016020		noIPR;noIPR	Catalase superfamily;Catalase superfamily
4B(single)_trimmed_contig_33882	44.5	218.13	7.77	1.41e-05	0.00682	FACT complex subunit SSRP1-B
4B(single)_trimmed_contig_48566	15.81	212.57	7.73	3.74e-05	0.01	uncharacterized protein LOC111257463
4B(single)_trimmed_contig_3817	94.45	208.16	7.7	7.8e-07	0.000771	uncharacterized protein LOC101768264				noIPR;noIPR	RNA binding protein HABP4/SERBP1;RNA binding protein HABP4/SERBP1
4B(single)_trimmed_contig_8221	79.47	208.01	7.7	8.67e-10	2.56e-06	pentatricopeptide repeat-containing protein At1g11290	chloroplastic				noIPR;noIPR
4B(single)_trimmed_contig_16903	43.57	207.05	7.69	2.85e-05	0.01	probable polygalacturonase
4B(single)_trimmed_contig_20746	30.81	205.73	7.68	0.000166	0.04	selenoprotein F	endoplasmic reticulum lumen;oxidoreductase activity;obsolete oxidation-reduction process	GO:0005788;GO:0016491;GO:0055114		IPR038219;IPR014912;IPR039992;IPR036249	Selenoprotein F/M superfamily;Selenoprotein F/M domain;Selenoprotein F/M;Thioredoxin-like superfamily
4B(single)_trimmed_contig_25142	25.41	195.3	7.61	3.1e-05	0.01	uncharacterized protein LOC101759277
4B(single)_trimmed_contig_53299	18.13	194.92	7.61	3.4e-05	0.01	protein NRT1/ PTR FAMILY 8.3 isoform X2
4B(single)_trimmed_contig_81540	56.32	194.63	7.6	2.67e-06	0.00197	mitochondrial carnitine/acylcarnitine carrier-like protein isoform X1
4B(single)_trimmed_contig_4130	23.99	189.77	7.57	0.000218	0.05	serine/threonine-protein phosphatase BSL1
4B(single)_trimmed_contig_4475	56.05	182.35	7.51	4.53e-06	0.00301	2-oxoisovalerate dehydrogenase subunit alpha 2	mitochondrial	alpha-ketoacid dehydrogenase activity;mitochondrial alpha-ketoglutarate dehydrogenase complex;branched-chain amino acid catabolic process;oxidoreductase activity	acting on the aldehyde or oxo group of donors	disulfide as acceptor;obsolete oxidation-reduction process	GO:0003826;GO:0005947;GO:0009083;GO:0016624;GO:0055114
4B(single)_trimmed_contig_71215	41.5	178.27	7.48	0.000141	0.04	probable serine/threonine protein kinase IRE isoform X2
4B(single)_trimmed_contig_8582	20.39	177.32	7.47	0.000114	0.03	QWRF motif-containing protein 4 isoform X1	protein kinase activity;ATP binding;protein phosphorylation;peptidyl-amino acid modification	GO:0004672;GO:0005524;GO:0006468;GO:0018193		noIPR	Ninja family
4B(single)_trimmed_contig_67666	56.3	175.61	7.46	4.64e-05	0.02	B3 domain-containing protein Os07g0679700
4B(single)_trimmed_contig_70131	9.71	167.79	7.39	0.000149	0.04	nuclear pore glycoprotein p62-like				IPR008906;noIPR;noIPR;noIPR;noIPR;noIPR;noIPR;IPR012337	HAT
4B(single)_trimmed_contig_11957	52.93	165.82	7.37	9.48e-06	0.00507	uncharacterized protein LOC101779596
4B(single)_trimmed_contig_50647	47.72	163.85	7.36	7.6e-06	0.00442	thionin				IPR001010;IPR036391;IPR001010;noIPR;IPR001010;IPR036391	Thionin;Thionin-like superfamily;Thionin;Thionin;Thionin;Thionin-like superfamily
4B(single)_trimmed_contig_10802	79.02	163.37	7.35	2.46e-05	0.01	subtilisin-like protease SBT2.4
4B(single)_trimmed_contig_14283	78.79	162.68	7.35	3.83e-05	0.01	protein argonaute 4A				noIPR;noIPR	YTH domain;YTH domain
4B(single)_trimmed_contig_2313	62.02	161.09	7.33	1.17e-06	0.001	probable cinnamyl alcohol dehydrogenase 8D	zinc ion binding;lignin biosynthetic process;cinnamyl-alcohol dehydrogenase activity;obsolete oxidation-reduction process	GO:0008270;GO:0009809;GO:0045551;GO:0055114	Cinnamyl-alcohol dehydrogenase	noIPR;IPR013149;noIPR;noIPR;IPR036291	Potassium transporter;Alcohol dehydrogenase
4B(single)_trimmed_contig_11768	145.16	159.13	7.31	1.9e-10	6.57e-07	respiratory burst oxidase homolog protein E
4B(single)_trimmed_contig_13807	41.01	154.06	7.27	2.58e-06	0.00197	GDSL esterase/lipase At3g48460
4B(single)_trimmed_contig_13385	56.39	151.37	7.24	8.4e-05	0.02	disease resistance protein RGA2
4B(single)_trimmed_contig_44503	34.85	149.14	7.22	4.27e-06	0.00291	---NA---
4B(single)_trimmed_contig_7286	195.9	147.65	7.21	3.64e-10	1.16e-06	photosynthetic NDH subunit of lumenal location 2	chloroplastic				IPR008797;IPR023222;IPR008797;noIPR;IPR023222
4B(single)_trimmed_contig_11681	31.8	145.33	7.18	4.68e-05	0.02	RNA-binding protein FUS	nucleic acid binding	GO:0003676		IPR002775;IPR036882;noIPR;noIPR;IPR036882	DNA/RNA-binding protein Alba-like;Alba-like domain superfamily;Alba-like domain superfamily;Alba-like domain superfamily;Alba-like domain superfamily
4B(single)_trimmed_contig_1159	40.07	144.8	7.18	5.58e-06	0.00347	probable mediator of RNA polymerase II transcription subunit 37c	ATP binding;cytoplasm;heat shock protein binding;cellular response to unfolded protein;protein refolding;ATPase activity;protein folding chaperone;unfolded protein binding;chaperone cofactor-dependent protein refolding;misfolded protein binding	GO:0005524;GO:0005737;GO:0031072;GO:0034620;GO:0042026;GO:0042623;GO:0044183;GO:0051082;GO:0051085;GO:0051787	Adenosinetriphosphatase;Nucleoside-triphosphate phosphatase	IPR029047;IPR013126;noIPR;IPR013126;IPR029047	Heat shock protein 70kD
4B(single)_trimmed_contig_16547	15.86	143.49	7.16	0.000205	0.05	uncharacterized protein LOC101755585	integral component of membrane	GO:0016021		noIPR;noIPR	Adaptor protein complex
4B(single)_trimmed_contig_26051	18.17	142.84	7.16	1.02e-05	0.00538	uncharacterized protein LOC101762282	protein transport	GO:0015031		noIPR;noIPR	Acyl-CoA dehydrogenase/oxidase
4B(single)_trimmed_contig_33536	21.82	137.7	7.11	7.64e-05	0.02	vesicle transport protein SFT2B
4B(single)_trimmed_contig_71883	7.95	137.63	7.1	6.95e-06	0.00408	photosystem II 10 kDa polypeptide	chloroplastic
4B(single)_trimmed_contig_75011	25.66	136.89	7.1	1.04e-05	0.00548	alpha-humulene synthase	lyase activity;metal ion binding	GO:0016829;GO:0046872		IPR005630;IPR008949;noIPR;noIPR;IPR008949	Terpene synthase
4B(single)_trimmed_contig_55418	167.46	136.7	7.09	5.72e-07	0.000584	cytochrome b5	cytoplasm;integral component of membrane;heme binding;intracellular membrane-bounded organelle;metal ion binding	GO:0005737;GO:0016021;GO:0020037;GO:0043231;GO:0046872		noIPR;noIPR	WD40-repeat-containing domain superfamily;WD40-repeat-containing domain superfamily
4B(single)_trimmed_contig_10249	74.54	132.56	7.05	2.66e-06	0.00197	E3 ubiquitin-protein ligase RZFP34	zinc ion binding	GO:0008270
4B(single)_trimmed_contig_42209	1240.24	130.99	7.03	1.35e-09	3.59e-06	chaperone protein dnaJ 6	nucleus;cytoplasm	GO:0005634;GO:0005737		noIPR;noIPR;noIPR	Organic solute transporter subunit alpha/Transmembrane protein 184;Organic solute transporter subunit alpha/Transmembrane protein 184;Organic solute transporter subunit alpha/Transmembrane protein 184
4B(single)_trimmed_contig_17420	112.66	130.22	7.02	2.71e-05	0.01	autophagy-related protein 9
4B(single)_trimmed_contig_5420	270.92	129.19	7.01	1.5e-06	0.00126	uncharacterized protein LOC101782176				noIPR;noIPR	Isopenicillin N synthase-like;Isopenicillin N synthase-like
4B(single)_trimmed_contig_22447	73.82	128.96	7.01	7.27e-05	0.02	cytochrome P450 714B3
4B(single)_trimmed_contig_20007	49.4	124.9	6.96	0.000162	0.04	transmembrane protein 56
4B(single)_trimmed_contig_6394	60.46	122.81	6.94	1.33e-05	0.00654	SWI/SNF complex subunit SWI3A
4B(single)_trimmed_contig_63255	95.75	122.29	6.93	3.33e-06	0.00241	protein cereblon
4B(single)_trimmed_contig_66879	12.63	121.71	6.93	8.7e-05	0.03	E3 ubiquitin-protein ligase UPL5
4B(single)_trimmed_contig_27014	25.02	121.33	6.92	9.23e-06	0.00504	probable acyl-activating enzyme 18	peroxisomal	catalytic activity;integral component of membrane	GO:0003824;GO:0016021
4B(single)_trimmed_contig_72239	16.05	119.03	6.9	8.98e-05	0.03	N-(5'-phosphoribosyl)anthranilate isomerase 1	chloroplastic isoform X1
4B(single)_trimmed_contig_3937	189.01	116.39	6.86	8.7e-07	0.000813	embryogenesis-associated protein EMB8	integral component of membrane	GO:0016021		noIPR;noIPR;noIPR;IPR009737	E3 ubiquitin-protein ligase RNF126-like
4B(single)_trimmed_contig_26040	26.09	115.75	6.85	0.000101	0.03	UPF0183 protein At3g51130
4B(single)_trimmed_contig_56441	24.17	115.44	6.85	2.52e-08	4.1e-05	methylsterol monooxygenase 1-1 isoform X2	lipid biosynthetic process;membrane;oxidoreductase activity	GO:0008610;GO:0016020;GO:0016491		IPR006694;noIPR;noIPR	Fatty acid hydroxylase;Fatty acid hydroxylase;Fatty acid hydroxylase
4B(single)_trimmed_contig_81428	30.34	113.92	6.83	4.08e-07	0.000458	mitochondrial phosphate carrier protein 3	mitochondrial
4B(single)_trimmed_contig_7147	43.65	111.57	6.8	2.87e-05	0.01	uncharacterized WD repeat-containing protein C2A9.03				noIPR;noIPR	Cullin repeat-like-containing domain superfamily;Cullin repeat-like-containing domain superfamily
4B(single)_trimmed_contig_4045	11.39	110.53	6.79	0.000128	0.03	RAN GTPase-activating protein 2				noIPR;noIPR;noIPR;noIPR;noIPR	Complex 1 LYR protein;Complex 1 LYR protein;Complex 1 LYR protein;Complex 1 LYR protein;Complex 1 LYR protein
4B(single)_trimmed_contig_9190	520.26	110.39	6.79	5.01e-07	0.00054	putative tRNA pseudouridine synthase
4B(single)_trimmed_contig_23892	16.57	108.19	6.76	0.000144	0.04	serine/threonine-protein kinase AtPK2/AtPK19	protein serine/threonine kinase activity;ATP binding;protein phosphorylation;cellular anatomical entity	GO:0004674;GO:0005524;GO:0006468;GO:0110165		noIPR;noIPR;IPR000719;noIPR;noIPR;IPR000719;IPR011009	NAD(P)-binding domain superfamily;NAD(P)-binding domain superfamily;Protein kinase domain;Protein kinase domain;Protein kinase domain;Protein kinase domain;Protein kinase-like domain superfamily
4B(single)_trimmed_contig_2397	821.63	107.33	6.75	3.34e-13	3.32e-09	protein EARLY RESPONSIVE TO DEHYDRATION 15
4B(single)_trimmed_contig_7184	46.17	105.92	6.73	2.11e-06	0.00169	T-complex protein 1 subunit alpha	mRNA splicing	via spliceosome;RNA binding;metal ion binding	GO:0000398;GO:0003723;GO:0046872		noIPR;noIPR
4B(single)_trimmed_contig_70847	43.05	105.59	6.72	0.000137	0.04	berberine bridge enzyme-like 13
4B(single)_trimmed_contig_62885	185.36	104.05	6.7	1.4e-05	0.00681	phosphoinositide phosphatase SAC2
4B(single)_trimmed_contig_65126	15.15	103.73	6.7	0.000172	0.04	probable LRR receptor-like serine/threonine-protein kinase RKF3	protein kinase activity;protein phosphorylation;membrane	GO:0004672;GO:0006468;GO:0016020
4B(single)_trimmed_contig_18381	40.6	102.84	6.68	3.56e-05	0.01	probable inactive receptor kinase RLK902	protein kinase activity;ATP binding;protein phosphorylation;integral component of membrane	GO:0004672;GO:0005524;GO:0006468;GO:0016021		noIPR;noIPR	Armadillo-type fold;Armadillo-type fold
4B(single)_trimmed_contig_25674	31.56	102.76	6.68	3.53e-05	0.01	QWRF motif-containing protein 7
4B(single)_trimmed_contig_81866	12.39	100.31	6.65	0.000201	0.05	receptor kinase-like protein Xa21	kinase activity	GO:0016301		IPR000719;noIPR;noIPR;noIPR;IPR000719;IPR011009	Protein kinase domain;Protein kinase domain;Protein kinase domain;Protein kinase domain;Protein kinase domain;Protein kinase-like domain superfamily
4B(single)_trimmed_contig_58504	19.49	99.98	6.64	3.45e-05	0.01	protein trichome birefringence-like 10
4B(single)_trimmed_contig_63891	52.94	95.37	6.58	3.73e-05	0.01	ferric reduction oxidase 7	chloroplastic
4B(single)_trimmed_contig_534	147.79	95.1	6.57	2.05e-06	0.00165	uncharacterized protein LOC101774642
4B(single)_trimmed_contig_3284	17.41	93.77	6.55	7.39e-05	0.02	transcription initiation factor TFIID subunit 1 isoform X2				IPR028203;noIPR;noIPR;noIPR	Photosynthesis system II assembly factor Ycf48/Hcf136-like domain;Photosynthesis system II assembly factor Ycf48/Hcf136-like domain;Photosynthesis system II assembly factor Ycf48/Hcf136-like domain;Photosynthesis system II assembly factor Ycf48/Hcf136-like domain
4B(single)_trimmed_contig_9732	67.94	93.14	6.54	2.05e-05	0.00904	6-phosphogluconate dehydrogenase	decarboxylating 1	phosphogluconate dehydrogenase (decarboxylating) activity;cytosol;pentose-phosphate shunt	oxidative branch;D-gluconate catabolic process;NADP binding	GO:0004616;GO:0005829;GO:0009051;GO:0046177;GO:0050661	Phosphogluconate dehydrogenase (NADP(+)-dependent
4B(single)_trimmed_contig_50649	35.64	92.63	6.53	4.33e-05	0.02	thionin				IPR001010;IPR001010;IPR036391;IPR001010;IPR036391	Thionin;Thionin;Thionin-like superfamily;Thionin;Thionin-like superfamily
4B(single)_trimmed_contig_62856	88.31	92.43	6.53	2.65e-08	4.22e-05	uncharacterized protein LOC111258487				IPR011676;noIPR;noIPR;noIPR	Domain of unknown function DUF1618;Domain of unknown function DUF1618;Domain of unknown function DUF1618;Domain of unknown function DUF1618
4B(single)_trimmed_contig_70017	13.95	91.03	6.51	7.03e-05	0.02	probable LRR receptor-like serine/threonine-protein kinase At1g53440 isoform X1
4B(single)_trimmed_contig_20425	229.55	90.96	6.51	4.95e-11	2.32e-07	serine/arginine repetitive matrix protein 1				noIPR;noIPR;noIPR	von Willebrand factor A-like domain superfamily;von Willebrand factor A-like domain superfamily;von Willebrand factor A-like domain superfamily
4B(single)_trimmed_contig_1419	59.76	90.03	6.49	2.05e-05	0.00904	heavy metal-associated isoprenylated plant protein 39	metal ion transport;metal ion binding	GO:0030001;GO:0046872
4B(single)_trimmed_contig_11951	53.11	88.49	6.47	0.000154	0.04	protein DEHYDRATION-INDUCED 19				IPR027935;noIPR;IPR033347;noIPR	Protein dehydration-induced 19
4B(single)_trimmed_contig_3318	44.46	87.24	6.45	9.14e-05	0.03	eukaryotic translation initiation factor	RNA 7-methylguanosine cap binding;translation initiation factor activity;nucleus;cytosol;translational initiation;eukaryotic translation initiation factor 4F complex;negative regulation of defense response to virus	GO:0000340;GO:0003743;GO:0005634;GO:0005829;GO:0006413;GO:0016281;GO:0050687		IPR023398;IPR001040;noIPR;IPR001040;IPR023398	Translation Initiation factor eIF- 4e-like;Translation Initiation factor eIF- 4e;Translation Initiation factor eIF- 4e;Translation Initiation factor eIF- 4e;Translation Initiation factor eIF- 4e-like
4B(single)_trimmed_contig_31244	26.46	85.62	6.42	7.57e-05	0.02	lipid phosphate phosphatase 2				noIPR;noIPR	Leucine-rich repeat domain superfamily;Leucine-rich repeat domain superfamily
4B(single)_trimmed_contig_50910	14.84	83.45	6.38	3.21e-05	0.01	patatin-like protein 2	lipase activity;response to stimulus	GO:0016298;GO:0050896		noIPR;noIPR;noIPR;IPR002641;IPR016035	Glutathione S-transferase
4B(single)_trimmed_contig_17477	32.84	82.31	6.36	0.000186	0.04	U-box domain-containing protein 44
4B(single)_trimmed_contig_73720	7.08	81.51	6.35	1.71e-05	0.00785	uncharacterized protein LOC101753820				IPR019557;noIPR;noIPR	Aminotransferase-like
4B(single)_trimmed_contig_78768	12.36	79.13	6.31	1.77e-05	0.00802	putative disease resistance protein RGA3				IPR032675;IPR032675;noIPR;noIPR;noIPR	Leucine-rich repeat domain superfamily;Leucine-rich repeat domain superfamily;Leucine-rich repeat domain superfamily;Leucine-rich repeat domain superfamily;Leucine-rich repeat domain superfamily
4B(single)_trimmed_contig_8196	101.61	79.12	6.31	2.75e-05	0.01	E3 ubiquitin-protein ligase RBX1	zinc ion binding;protein ubiquitination;NEDD8 transferase activity;SCF-dependent proteasomal ubiquitin-dependent protein catabolic process;Cul2-RING ubiquitin ligase complex;Cul3-RING ubiquitin ligase complex;Cul7-RING ubiquitin ligase complex;nuclear SCF ubiquitin ligase complex;protein neddylation;ubiquitin protein ligase activity;Cul4-RING E3 ubiquitin ligase complex;cullin family protein bind…	GO:0008270;GO:0016567;GO:0019788;GO:0031146;GO:0031462;GO:0031463;GO:0031467;GO:0043224;GO:0045116;GO:0061630;GO:0080008;GO:0097602		IPR024766;IPR013083;noIPR;noIPR;IPR001841;noIPR;noIPR	Zinc finger
4B(single)_trimmed_contig_21024	18.72	78.66	6.3	5.74e-05	0.02	bifunctional UDP-glucose 4-epimerase and UDP-xylose 4-epimerase 1-like	UDP-glucose 4-epimerase activity;cytosol;galactose catabolic process via UDP-galactose	GO:0003978;GO:0005829;GO:0033499	UDP-glucose 4-epimerase	IPR016040;noIPR;noIPR;noIPR;IPR036291	NAD(P)-binding domain;NAD(P)-binding domain;NAD(P)-binding domain;NAD(P)-binding domain;NAD(P)-binding domain superfamily
4B(single)_trimmed_contig_7482	54.52	76.76	6.26	6.12e-05	0.02	---NA---
4B(single)_trimmed_contig_4379	38.44	74.92	6.23	3.9e-05	0.01	E3 ubiquitin-protein ligase RNF14-like	peptidyl-glutamine methylation;tRNA methylation;protein heterodimerization activity;rRNA (guanine-N7)-methylation	GO:0018364;GO:0030488;GO:0046982;GO:0070476
4B(single)_trimmed_contig_23047	40.15	74.91	6.23	5.3e-05	0.02	disease resistance protein RPM1				noIPR;noIPR;noIPR	Ferredoxin-dependent bilin reductase;Ferredoxin-dependent bilin reductase;Ferredoxin-dependent bilin reductase
4B(single)_trimmed_contig_5462	37.34	74.29	6.22	5.72e-05	0.02	katanin p80 WD40 repeat-containing subunit B1 homolog isoform X2				noIPR;IPR001574;IPR036041	WD40-repeat-containing domain superfamily;Ribosome-inactivating protein;Ribosome-inactivating protein superfamily
4B(single)_trimmed_contig_24385	29.62	73.56	6.2	4.55e-05	0.02	pentatricopeptide repeat-containing protein At3g23020
4B(single)_trimmed_contig_36631	76.45	70.87	6.15	8.77e-07	0.000813	---NA---
4B(single)_trimmed_contig_44923	30.24	70.38	6.14	4.71e-05	0.02	probable serine/threonine-protein kinase WNK7 isoform X2
4B(single)_trimmed_contig_74374	28.74	65.46	6.03	4.09e-06	0.00283	---NA---
4B(single)_trimmed_contig_40764	27.46	65.19	6.03	7.98e-05	0.02	CBS domain-containing protein CBSCBSPB3
4B(single)_trimmed_contig_17417	76.18	64.89	6.02	4.34e-05	0.02	receptor-like serine/threonine-protein kinase SD1-8
4B(single)_trimmed_contig_387	65.11	64.6	6.01	2.65e-06	0.00197	probable beta-D-xylosidase 7
4B(single)_trimmed_contig_54177	15.17	64.54	6.01	5.54e-05	0.02	probable pectinesterase/pectinesterase inhibitor 32	extracellular region;cell wall;pectinesterase activity;cell wall modification;negative regulation of catalytic activity;aspartyl esterase activity;pectin catabolic process;pectinesterase inhibitor activity	GO:0005576;GO:0005618;GO:0030599;GO:0042545;GO:0043086;GO:0045330;GO:0045490;GO:0046910	Pectinesterase;Carboxylesterase
4B(single)_trimmed_contig_11886	100.83	64.43	6.01	4.87e-09	1.02e-05	protein CDI
4B(single)_trimmed_contig_44459	59.28	64.43	6.01	2.62e-06	0.00197	uncharacterized protein LOC101755057				noIPR;noIPR;noIPR;noIPR;noIPR;IPR001878;IPR036875	WAT1-related protein;WAT1-related protein;WAT1-related protein;WAT1-related protein;WAT1-related protein;Zinc finger
4B(single)_trimmed_contig_53968	14.47	64.14	6	8.47e-06	0.00472	GTPase-activating protein gyp7				noIPR;noIPR;noIPR	BKI1/Probable membrane-associated kinase regulator 1/3/4;BKI1/Probable membrane-associated kinase regulator 1/3/4;BKI1/Probable membrane-associated kinase regulator 1/3/4
4B(single)_trimmed_contig_71479	12.34	63.92	6	0.000126	0.03	fructose-bisphosphate aldolase 3	chloroplastic
4B(single)_trimmed_contig_28988	47.89	63.88	6	4.24e-05	0.02	glutamate receptor 3.5
4B(single)_trimmed_contig_34618	39.29	63.7	5.99	4.88e-06	0.00319	G-type lectin S-receptor-like serine/threonine-protein kinase At1g34300				noIPR	Trichome birefringence-like family
4B(single)_trimmed_contig_50493	23.81	63.2	5.98	1.5e-07	0.000193	3-ketoacyl-CoA synthase 5	fatty acid biosynthetic process;membrane;transferase activity	transferring acyl groups other than amino-acyl groups	GO:0006633;GO:0016020;GO:0016747		IPR012392;IPR013747;IPR013601;IPR016039;noIPR;IPR012392;noIPR;IPR016039;IPR016039
4B(single)_trimmed_contig_31574	137.44	61.98	5.95	9.92e-06	0.00527	thionin				IPR036391;IPR036391	Thionin-like superfamily;Thionin-like superfamily
4B(single)_trimmed_contig_72223	68.72	61.73	5.95	1.25e-05	0.00625	myotubularin-related protein 3 isoform X2
4B(single)_trimmed_contig_6132	110.84	61.49	5.94	1.26e-05	0.00625	probable alpha	alpha-trehalose-phosphate synthase [UDP-forming] 9	catalytic activity;trehalose biosynthetic process	GO:0003824;GO:0005992
4B(single)_trimmed_contig_5235	73.2	59.83	5.9	0.000202	0.05	probable dolichyl pyrophosphate Glc1Man9GlcNAc2 alpha-1	3-glucosyltransferase
4B(single)_trimmed_contig_636	25.27	59.76	5.9	1.1e-05	0.00568	3-oxoacyl-[acyl-carrier-protein] reductase 4	3-oxoacyl-[acyl-carrier-protein] reductase (NADPH) activity;fatty acid elongation;NAD binding;obsolete oxidation-reduction process	GO:0004316;GO:0030497;GO:0051287;GO:0055114	Fatty-acid synthase system;3-oxoacyl-[acyl-carrier-protein] reductase	IPR002347;IPR002347;noIPR;noIPR;noIPR;noIPR;IPR036291	Short-chain dehydrogenase/reductase SDR;Short-chain dehydrogenase/reductase SDR;Short-chain dehydrogenase/reductase SDR;Short-chain dehydrogenase/reductase SDR;Short-chain dehydrogenase/reductase SDR;Short-chain dehydrogenase/reductase SDR;NAD(P)-binding domain superfamily
4B(single)_trimmed_contig_12033	67.59	59.46	5.89	2.36e-05	0.01	ankyrin repeat and death domain-containing protein 1A
4B(single)_trimmed_contig_24395	38.91	58.03	5.86	1.45e-05	0.00693	phosphoinositide phosphatase SAC8
4B(single)_trimmed_contig_16348	58.87	55.18	5.79	3.28e-05	0.01	beta-sesquiphellandrene synthase isoform X2	magnesium ion binding;terpene synthase activity	GO:0000287;GO:0010333		IPR008949;IPR005630;noIPR;noIPR;IPR008949	Isoprenoid synthase domain superfamily;Terpene synthase
4B(single)_trimmed_contig_17922	117.28	54.96	5.78	8.68e-07	0.000813	E3 ubiquitin-protein ligase MARCH2				noIPR;noIPR	NAD(P)-binding domain superfamily;NAD(P)-binding domain superfamily
4B(single)_trimmed_contig_5054	42.5	53.18	5.73	0.00013	0.03	4-coumarate--CoA ligase-like 7 isoform X2
4B(single)_trimmed_contig_63254	181.23	52.95	5.73	8.41e-06	0.00472	thionin
4B(single)_trimmed_contig_27754	22.02	51.41	5.68	0.000148	0.04	uncharacterized protein LOC101784174				noIPR;noIPR;noIPR	Aluminum-activated malate transporter;Aluminum-activated malate transporter;Aluminum-activated malate transporter
4B(single)_trimmed_contig_23890	120.57	50.65	5.66	1.63e-05	0.00751	valine--tRNA ligase	mitochondrial 1 isoform X4				noIPR
4B(single)_trimmed_contig_35621	20.51	49.18	5.62	0.000117	0.03	serine/threonine-protein kinase ATM isoform X2
4B(single)_trimmed_contig_52125	32.96	48.69	5.61	0.000143	0.04	DNA-directed RNA polymerase V subunit 1
4B(single)_trimmed_contig_8211	415.07	46.86	5.55	1.24e-08	2.29e-05	OBERON-like protein				noIPR;noIPR	Ribosomal protein L7/L12
4B(single)_trimmed_contig_12430	28.53	46.7	5.55	3.07e-05	0.01	probable L-ascorbate peroxidase 6	chloroplastic/mitochondrial	response to reactive oxygen species;peroxidase activity;integral component of membrane;heme binding;cellular response to oxidative stress;hydrogen peroxide catabolic process;obsolete oxidation-reduction process;cellular oxidant detoxification	GO:0000302;GO:0004601;GO:0016021;GO:0020037;GO:0034599;GO:0042744;GO:0055114;GO:0098869	Peroxidase
4B(single)_trimmed_contig_5716	61.31	46.49	5.54	4.99e-05	0.02	survival of motor neuron-related-splicing factor 30 isoform X2	RNA binding;nucleus;cytoplasm;mRNA processing	GO:0003723;GO:0005634;GO:0005737;GO:0006397		noIPR;noIPR	Zinc finger
4B(single)_trimmed_contig_5308	47.46	45.32	5.5	0.000129	0.03	2-dehydro-3-deoxyphosphooctonate aldolase	cytoplasm;3-deoxy-8-phosphooctulonate synthase activity;biosynthetic process	GO:0005737;GO:0008676;GO:0009058	3-deoxy-8-phosphooctulonate synthase	IPR013785;IPR006218;IPR006269;noIPR	Aldolase-type TIM barrel;DAHP synthetase I/KDSA;3-deoxy-8-phosphooctulonate synthase;3-deoxy-8-phosphooctulonate synthase
4B(single)_trimmed_contig_70130	10.84	43.12	5.43	0.00016	0.04	nuclear pore glycoprotein p62-like				noIPR;noIPR	Signal peptidase complex subunit Spc1;Signal peptidase complex subunit Spc1
4B(single)_trimmed_contig_29743	34.39	41.03	5.36	5.88e-05	0.02	histidinol-phosphate aminotransferase	chloroplastic
4B(single)_trimmed_contig_59078	35.78	40.94	5.36	6.06e-05	0.02	putative disease resistance RPP13-like protein 3
4B(single)_trimmed_contig_34715	79.48	39.88	5.32	1.73e-05	0.00787	non-specific lipid-transfer protein 2	lipid transport	GO:0006869		noIPR;IPR016140;noIPR;IPR033872;IPR033872;IPR036312	Oxoglutarate/iron-dependent dioxygenase;Bifunctional inhibitor/plant lipid transfer protein/seed storage helical domain;Bifunctional inhibitor/plant lipid transfer protein/seed storage helical domain;Non-specific lipid-transfer protein type 2;Non-specific lipid-transfer protein type 2;Bifunctional inhibitor/plant lipid transfer protein/seed storage helical domain superfamily
4B(single)_trimmed_contig_5086	126.34	39.27	5.3	1.11e-05	0.00573	bisdemethoxycurcumin synthase	transferase activity	transferring acyl groups	GO:0016746		IPR016039;IPR012328;noIPR;IPR011141;IPR016039
4B(single)_trimmed_contig_11374	336.55	37.96	5.25	8.65e-05	0.03	anther-specific protein MZm3-3				noIPR;noIPR	WD40-repeat-containing domain superfamily;WD40-repeat-containing domain superfamily
4B(single)_trimmed_contig_15203	204.57	36.89	5.21	9.14e-07	0.000837	---NA---
4B(single)_trimmed_contig_27312	44.47	35.22	5.14	7.45e-05	0.02	leucine-rich repeat protein 1	nucleotide binding;transmembrane receptor protein serine/threonine kinase activity;plasma membrane;protein phosphorylation;hormone-mediated signaling pathway	GO:0000166;GO:0004675;GO:0005886;GO:0006468;GO:0009755	Receptor protein serine/threonine kinase	IPR032675;IPR013210;noIPR;noIPR;noIPR	Leucine-rich repeat domain superfamily;Leucine-rich repeat-containing N-terminal
4B(single)_trimmed_contig_32767	141.06	34.83	5.12	8.05e-05	0.02	CST complex subunit CTC1 isoform X3
4B(single)_trimmed_contig_37726	99.81	34.78	5.12	5.88e-06	0.0036	uncharacterized protein LOC101777935				IPR008998;noIPR;noIPR;IPR004991;noIPR;IPR036242;noIPR	Agglutinin domain;Agglutinin domain;Agglutinin domain;Aerolysin-like toxin;Aerolysin-like toxin;Agglutinin domain superfamily;Agglutinin domain superfamily
4B(single)_trimmed_contig_54433	7.92	34.22	5.1	6.89e-05	0.02	putative F-box protein At3g25750				noIPR	Polymerase
4B(single)_trimmed_contig_17476	89.9	33.83	5.08	1.06e-05	0.00552	auxin-responsive protein IAA6
4B(single)_trimmed_contig_8842	196.41	33.77	5.08	2.02e-05	0.00904	polyadenylate-binding protein RBP45
4B(single)_trimmed_contig_29314	173.1	32.91	5.04	0.000189	0.04	putative F-box/FBD/LRR-repeat protein At2g05300				noIPR;noIPR	HAD-like superfamily;HAD-like superfamily
4B(single)_trimmed_contig_12087	381.87	32.23	5.01	8.96e-05	0.03	coilin isoform X2
4B(single)_trimmed_contig_61002	45.24	31.9	5	0.00021	0.05	threonine--tRNA ligase	chloroplastic/mitochondrial 2				noIPR;noIPR
4B(single)_trimmed_contig_6635	114.05	30.34	4.92	0.000162	0.04	bisdemethoxycurcumin synthase	transferase activity	transferring acyl groups	GO:0016746		IPR001099;IPR016039;noIPR;IPR011141;IPR016039
4B(single)_trimmed_contig_1423	168.64	29.27	4.87	0.000123	0.03	la-related protein 6B	RNA binding;nucleus;RNA processing;ribonucleoprotein complex	GO:0003723;GO:0005634;GO:0006396;GO:1990904		IPR012677;IPR000504;noIPR;noIPR;IPR035979	Nucleotide-binding alpha-beta plait domain superfamily;RNA recognition motif domain;RNA recognition motif domain;RNA recognition motif domain;RNA-binding domain superfamily
4B(single)_trimmed_contig_50306	69.59	28.84	4.85	0.000203	0.05	protein cornichon homolog 4	integral component of membrane	GO:0016021
4B(single)_trimmed_contig_21237	77.62	28.45	4.83	0.000191	0.04	fatty acid amide hydrolase	amidase activity	GO:0004040	Amidase
4B(single)_trimmed_contig_50718	15.87	28.34	4.82	0.000109	0.03	glutathione S-transferase T3-like				IPR029466;noIPR;noIPR;noIPR;noIPR	No apical meristem-associated
4B(single)_trimmed_contig_45127	67.05	27.96	4.81	3.94e-05	0.01	geraniol 8-hydroxylase	iron ion binding;integral component of membrane;oxidoreductase activity	acting on paired donors	with incorporation or reduction of molecular oxygen	NAD(P)H as one donor	and incorporation of one atom of oxygen;heme binding;obsolete oxidation-reduction process
4B(single)_trimmed_contig_39578	13.86	25.81	4.69	0.000113	0.03	putative disease resistance RPP13-like protein 3				IPR032675;noIPR;noIPR;noIPR	Leucine-rich repeat domain superfamily;Leucine-rich repeat domain superfamily;Leucine-rich repeat domain superfamily;Leucine-rich repeat domain superfamily
4B(single)_trimmed_contig_17834	31.65	25.49	4.67	5.74e-05	0.02	inner membrane protein ALBINO3	chloroplastic	chloroplast thylakoid membrane;thylakoid membrane organization;integral component of membrane;membrane insertase activity;protein insertion into membrane;protein localization to chloroplast	GO:0009535;GO:0010027;GO:0016021;GO:0032977;GO:0051205;GO:0072598
4B(single)_trimmed_contig_44924	20.8	25.16	4.65	9.04e-05	0.03	uncharacterized protein LOC105914413				IPR001584;IPR036397;noIPR;noIPR;IPR001584;IPR012337	Integrase
4B(single)_trimmed_contig_35702	26.03	23.83	4.57	0.00016	0.04	mannose/glucose-specific lectin	carbohydrate binding;apoplast	GO:0030246;GO:0048046		IPR036404;IPR004265;IPR001229;noIPR;noIPR;IPR001229;IPR033734;IPR036404	Jacalin-like lectin domain superfamily;Dirigent protein;Jacalin-like lectin domain;Jacalin-like lectin domain;Jacalin-like lectin domain;Jacalin-like lectin domain;Jacalin-like lectin domain
4B(single)_trimmed_contig_24396	209.33	20.51	4.36	0.000164	0.04	transcription factor bHLH95
4B(single)_trimmed_contig_236	162.16	18.95	4.24	1.45e-05	0.00693	protein IN2-1 homolog B isoform X2	glutathione transferase activity;cytoplasm;protein glutathionylation	GO:0004364;GO:0005737;GO:0010731	Glutathione transferase	noIPR;noIPR;noIPR;IPR036282	Concanavalin A-like lectin/glucanase domain superfamily;Concanavalin A-like lectin/glucanase domain superfamily;Concanavalin A-like lectin/glucanase domain superfamily;Glutathione S-transferase
4B(single)_trimmed_contig_35050	154.44	18.17	4.18	7.13e-05	0.02	---NA---				noIPR	50S ribosomal protein L18Ae/60S ribosomal protein L20 and L18a
4B(single)_trimmed_contig_2306	358.04	16.43	4.04	0.000147	0.04	protein transport protein Sec61 subunit beta-like	endoplasmic reticulum;protein transport;membrane	GO:0005783;GO:0015031;GO:0016020		IPR030671;IPR016482;IPR030671;noIPR	Protein transport Sec61-beta/Sbh;Protein transport protein SecG/Sec61-beta/Sbh;Protein transport Sec61-beta/Sbh;Protein transport Sec61-beta/Sbh
4B(single)_trimmed_contig_12423	137.38	12.12	3.6	6.06e-05	0.02	zinc finger CCCH domain-containing protein 40

## Sheet: Table S4
Table S4: Down-regulated genes during flowering stage significantly quantifying the GO terms with their gene description and other functional activities
Name	Max group means	Fold change	Log fold change	P-value	FDR p-value	Sequence Description	Annotation GO Term	Annotation GO ID	Enzyme Name	InterPro Accession	InterPro Name
4B(single)_trimmed_contig_108	201.55	-5221.29	-12.35	0.000177	0.04	B2 protein				IPR013989;noIPR;noIPR;IPR013989	Development/cell death domain;Development/cell death domain;Development/cell death domain;Development/cell death domain
4B(single)_trimmed_contig_2396	851.76	-2743.68	-11.42	0	0	protein EARLY RESPONSIVE TO DEHYDRATION 15
4B(single)_trimmed_contig_1503	156.87	-1545.04	-10.59	2.16e-08	3.75e-05	thioredoxin H5 isoform X2	obsolete cell;cell redox homeostasis	GO:0005623;GO:0045454		IPR004146;IPR036249;IPR012336;noIPR;noIPR;noIPR;IPR036249	DC1;Thioredoxin-like superfamily;Thioredoxin-like fold;Thioredoxin-like fold;Thioredoxin-like fold;Thioredoxin-like fold;Thioredoxin-like superfamily
4B(single)_trimmed_contig_1469	201.56	-1526.74	-10.58	5.88e-11	2.47e-07	uncharacterized protein LOC101766477	carbohydrate metabolic process;beta-glucosidase activity	GO:0005975;GO:0008422	Beta-glucosidase	IPR002772;IPR036881;noIPR;noIPR;IPR036881	Glycoside hydrolase family 3 C-terminal domain;Glycoside hydrolase family 3 C-terminal domain superfamily;Glycoside hydrolase family 3 C-terminal domain superfamily;Glycoside hydrolase family 3 C-terminal domain superfamily;Glycoside hydrolase family 3 C-terminal domain superfamily
4B(single)_trimmed_contig_513	1625.41	-1273.52	-10.31	7.39e-11	2.81e-07	tubulin alpha-3 chain	microtubule cytoskeleton organization;mitotic cell cycle;GTPase activity;structural constituent of cytoskeleton;GTP binding;cytosol;microtubule;plasma membrane	GO:0000226;GO:0000278;GO:0003924;GO:0005200;GO:0005525;GO:0005829;GO:0005874;GO:0005886	Nucleoside-triphosphate phosphatase	IPR023123;noIPR;IPR000217;IPR008280	Tubulin
4B(single)_trimmed_contig_20390	199.96	-791.26	-9.63	1.23e-06	0.00104	oryzain beta chain	cysteine-type endopeptidase activity;extracellular space;lysosome;proteolysis involved in cellular protein catabolic process	GO:0004197;GO:0005615;GO:0005764;GO:0051603	Acting on peptide bonds (peptidases)	IPR000668;noIPR;noIPR;noIPR;IPR038765	Peptidase C1A
4B(single)_trimmed_contig_8013	100.56	-752.09	-9.55	2.78e-15	5.53e-11	peroxisomal fatty acid beta-oxidation multifunctional protein	3-hydroxyacyl-CoA dehydrogenase activity;peroxisome;fatty acid beta-oxidation	GO:0003857;GO:0005777;GO:0006635	3-hydroxyacyl-CoA dehydrogenase	IPR022694;IPR006176;noIPR;noIPR;noIPR;noIPR;IPR036291;IPR029045	3-hydroxyacyl-CoA dehydrogenase;3-hydroxyacyl-CoA dehydrogenase
4B(single)_trimmed_contig_5257	189.04	-705.52	-9.46	1.04e-12	8.26e-09	CSC1-like protein At1g32090	calcium activated cation channel activity;Golgi apparatus;plasma membrane;mechanosensitive ion channel activity;plasmodesma;integral component of membrane;cation transmembrane transport	GO:0005227;GO:0005794;GO:0005886;GO:0008381;GO:0009506;GO:0016021;GO:0098655		noIPR;noIPR;noIPR;noIPR	S-adenosyl-L-methionine-dependent methyltransferase;S-adenosyl-L-methionine-dependent methyltransferase;S-adenosyl-L-methionine-dependent methyltransferase;S-adenosyl-L-methionine-dependent methyltransferase
4B(single)_trimmed_contig_41148	203.94	-542.92	-9.08	2.3e-10	7.63e-07	pectin acetylesterase 3				noIPR;noIPR;noIPR;IPR022617;noIPR;noIPR;noIPR;noIPR;noIPR;noIPR;noIPR;IPR029071;IPR029071;IPR029071	Virus X resistance protein-like
4B(single)_trimmed_contig_2785	127.56	-514.64	-9.01	6.77e-11	2.7e-07	general transcription factor 3C polypeptide 3 isoform X2
4B(single)_trimmed_contig_1358	83.2	-512.23	-9	8.32e-06	0.00471	serine/threonine-protein kinase SAPK3	protein serine/threonine kinase activity;ATP binding;nucleus;cytoplasm;protein phosphorylation;intracellular signal transduction	GO:0004674;GO:0005524;GO:0005634;GO:0005737;GO:0006468;GO:0035556		IPR000719;noIPR;noIPR;noIPR;IPR000719;IPR011009	Protein kinase domain;Protein kinase domain;Protein kinase domain;Protein kinase domain;Protein kinase domain;Protein kinase-like domain superfamily
4B(single)_trimmed_contig_15200	90.16	-502.61	-8.97	5.1e-07	0.000542	U-box domain-containing protein 33
4B(single)_trimmed_contig_1354	85.92	-496	-8.95	4.41e-06	0.00298	---NA---
4B(single)_trimmed_contig_62052	49.32	-482.76	-8.92	9.42e-08	0.000134	WRKY transcription factor WRKY24-like				IPR036397;IPR041588;noIPR;IPR001584;noIPR;noIPR;IPR001584;IPR012337	Ribonuclease H superfamily;Integrase zinc-binding domain;Integrase zinc-binding domain;Integrase
4B(single)_trimmed_contig_2166	67.77	-439.54	-8.78	1.16e-05	0.00591	probable serine/threonine-protein kinase PBL28				noIPR;noIPR	Alpha/Beta hydrolase fold;Alpha/Beta hydrolase fold
4B(single)_trimmed_contig_1289	171.45	-431.86	-8.75	2.14e-07	0.000262	dnaJ protein P58IPK homolog B
4B(single)_trimmed_contig_9856	84.03	-424.7	-8.73	2.42e-07	0.000292	leucine-rich repeat receptor-like protein kinase PXC1				noIPR	Ribulose-phosphate binding barrel
4B(single)_trimmed_contig_4522	101.88	-425.42	-8.73	7.96e-06	0.00457	peptide methionine sulfoxide reductase B5	response to oxidative stress;protein repair;peptide-methionine (R)-S-oxide reductase activity;metal ion binding;obsolete oxidation-reduction process	GO:0006979;GO:0030091;GO:0033743;GO:0046872;GO:0055114	Peptide-methionine (R)-S-oxide reductase	IPR002579;noIPR;IPR028427;noIPR;IPR002579;IPR011057	Peptide methionine sulphoxide reductase MrsB;Peptide methionine sulphoxide reductase MrsB;Peptide methionine sulfoxide reductase;Peptide methionine sulfoxide reductase;Peptide methionine sulphoxide reductase MrsB;Mss4-like superfamily
4B(single)_trimmed_contig_6663	62.66	-420.54	-8.72	6.7e-06	0.00403	uncharacterized protein LOC101752984				noIPR	NAD(P)-binding domain superfamily
4B(single)_trimmed_contig_8249	93.82	-386.71	-8.6	3.73e-07	0.000424	bisdemethoxycurcumin synthase	integral component of membrane	GO:0016021		noIPR;noIPR	Pentapeptide repeat;Pentapeptide repeat
4B(single)_trimmed_contig_4929	197.9	-358.88	-8.49	2.62e-09	6.14e-06	26S proteasome non-ATPase regulatory subunit 6				noIPR;noIPR;noIPR	Low-density lipoprotein (LDL) receptor class A repeat;Low-density lipoprotein (LDL) receptor class A repeat;Low-density lipoprotein (LDL) receptor class A repeat
4B(single)_trimmed_contig_48388	160.88	-351.4	-8.46	8.31e-09	1.62e-05	scarecrow-like protein 1				noIPR;noIPR	UDP-glucuronosyl/UDP-glucosyltransferase;UDP-glucuronosyl/UDP-glucosyltransferase
4B(single)_trimmed_contig_26673	89.15	-339.96	-8.41	1.34e-07	0.00018	probable disease resistance RPP8-like protein 4
4B(single)_trimmed_contig_13774	18.19	-329.63	-8.36	1.47e-05	0.00699	cysteine-rich receptor-like protein kinase 26
4B(single)_trimmed_contig_5085	48.28	-322.59	-8.33	5.07e-06	0.00326	bisdemethoxycurcumin synthase	transferase activity	transferring acyl groups	GO:0016746		IPR016039;IPR012328;IPR016039;IPR001099;noIPR;IPR011141;IPR016039;IPR016039
4B(single)_trimmed_contig_73	20.83	-319.36	-8.32	8.19e-07	0.000795	DDB1- and CUL4-associated factor 8				noIPR;noIPR	Ribosomal protein L5 eukaryotic/L18 archaeal;Ribosomal protein L5 eukaryotic/L18 archaeal
4B(single)_trimmed_contig_4316	207.69	-317.39	-8.31	1.28e-08	2.31e-05	coleoptile phototropism protein 1
4B(single)_trimmed_contig_5651	85.34	-306.41	-8.26	6.68e-05	0.02	protein CLP1 homolog
4B(single)_trimmed_contig_5889	111.97	-302.01	-8.24	9.54e-07	0.000864	chromatin assembly factor 1 subunit FAS2 homolog	cyclase activity;integral component of membrane;sesquiterpene biosynthetic process	GO:0009975;GO:0016021;GO:0051762		noIPR;noIPR;noIPR;noIPR	HORMA domain superfamily;HORMA domain superfamily;HORMA domain superfamily;HORMA domain superfamily
4B(single)_trimmed_contig_50516	165.89	-302.51	-8.24	6.41e-09	1.28e-05	uncharacterized protein LOC101762065				IPR007750;noIPR;IPR007750	Protein of unknown function DUF674;Protein of unknown function DUF674;Protein of unknown function DUF674
4B(single)_trimmed_contig_4733	57.93	-297.63	-8.22	2.65e-06	0.00197	ribonuclease 2	RNA binding;extracellular region;RNA catabolic process;ribonuclease T2 activity;RNA phosphodiester bond hydrolysis	endonucleolytic	GO:0003723;GO:0005576;GO:0006401;GO:0033897;GO:0090502	Acting on ester bonds;Acting on ester bonds;Ribonuclease T(2)	IPR001568;IPR036430;IPR001568;noIPR;IPR036430
4B(single)_trimmed_contig_8906	415.23	-292.88	-8.19	1.81e-07	0.000225	protein EXORDIUM
4B(single)_trimmed_contig_27374	80.66	-267.71	-8.06	8.14e-05	0.02	histone deacetylase 9 isoform X2
4B(single)_trimmed_contig_5463	29.96	-260.85	-8.03	1.58e-05	0.00732	protein N-terminal glutamine amidohydrolase isoform X3				noIPR;IPR001574;IPR036041	WD40-repeat-containing domain superfamily;Ribosome-inactivating protein;Ribosome-inactivating protein superfamily
4B(single)_trimmed_contig_14	22.55	-250.81	-7.97	6.64e-05	0.02	disease resistance protein RPM1
4B(single)_trimmed_contig_3943	193.92	-247.46	-7.95	5.25e-11	2.33e-07	uncharacterized aarF domain-containing protein kinase At1g71810	chloroplastic	protein kinase activity;ATP binding;protein phosphorylation;chloroplast	GO:0004672;GO:0005524;GO:0006468;GO:0009507
4B(single)_trimmed_contig_51000	19.82	-242.92	-7.92	6.77e-05	0.02	uncharacterized protein LOC111258152				noIPR;IPR025314;noIPR;noIPR	F-box-like domain superfamily;Domain of unknown function DUF4219;Domain of unknown function DUF4219;Domain of unknown function DUF4219
4B(single)_trimmed_contig_935	58.09	-239.49	-7.9	9.96e-05	0.03	probable nucleoredoxin 1-1	obsolete cell;cell redox homeostasis	GO:0005623;GO:0045454		IPR036249;IPR012336;noIPR;noIPR	Thioredoxin-like superfamily;Thioredoxin-like fold;Thioredoxin-like fold;Thioredoxin-like fold
4B(single)_trimmed_contig_2330	41.05	-237.19	-7.89	1.01e-06	0.000881	E3 ubiquitin-protein ligase SINA-like 2				IPR013083;IPR018121;noIPR;noIPR;noIPR;noIPR;IPR013010;IPR008974	Zinc finger
4B(single)_trimmed_contig_1711	71.02	-231.19	-7.85	4.97e-06	0.00322	uncharacterized protein LOC101757524	iron ion binding;integral component of membrane	GO:0005506;GO:0016021
4B(single)_trimmed_contig_9449	23.47	-225.71	-7.82	3.88e-05	0.01	receptor-like cytoplasmic kinase 185
4B(single)_trimmed_contig_5442	29.41	-217.04	-7.76	1.2e-05	0.00604	probable protein S-acyltransferase 19				noIPR;noIPR	Serine-threonine protein phosphatase
4B(single)_trimmed_contig_5661	67.56	-212.07	-7.73	4.47e-06	0.00299	6-phosphogluconate dehydrogenase	decarboxylating 1	phosphogluconate dehydrogenase (decarboxylating) activity;cytosol;pentose-phosphate shunt	oxidative branch;D-gluconate catabolic process;NADP binding	GO:0004616;GO:0005829;GO:0009051;GO:0046177;GO:0050661	Phosphogluconate dehydrogenase (NADP(+)-dependent
4B(single)_trimmed_contig_19382	13.77	-212.38	-7.73	1.39e-05	0.00677	---NA---				noIPR	Signal peptidase complex-like protein DTM1
4B(single)_trimmed_contig_8880	10.96	-202.26	-7.66	0.000163	0.04	uncharacterized protein LOC101773578 isoform X1				IPR007658;noIPR;noIPR;noIPR	Protein of unknown function DUF594;Protein of unknown function DUF594;Protein of unknown function DUF594;Protein of unknown function DUF594
4B(single)_trimmed_contig_3501	106.16	-198.27	-7.63	2.33e-05	0.01	cell division cycle 5-like protein
4B(single)_trimmed_contig_3040	100.47	-194.64	-7.6	8.28e-06	0.00471	protein IQ-DOMAIN 14 isoform X1				noIPR;noIPR;noIPR;IPR029061	Tubby-like
4B(single)_trimmed_contig_9568	32.08	-183.79	-7.52	1.51e-05	0.00707	AT-rich interactive domain-containing protein 4 isoform X1				noIPR;noIPR	P-loop containing nucleoside triphosphate hydrolase;P-loop containing nucleoside triphosphate hydrolase
4B(single)_trimmed_contig_13272	21.89	-173.01	-7.43	3.96e-05	0.01	E3 ubiquitin-protein ligase UPL7
4B(single)_trimmed_contig_637	46.45	-169.24	-7.4	1.13e-06	0.000976	3-oxoacyl-[acyl-carrier-protein] reductase 4	3-oxoacyl-[acyl-carrier-protein] reductase (NADPH) activity;fatty acid elongation;NAD binding;obsolete oxidation-reduction process	GO:0004316;GO:0030497;GO:0051287;GO:0055114	Fatty-acid synthase system;3-oxoacyl-[acyl-carrier-protein] reductase	IPR002347;IPR002347;noIPR;noIPR;noIPR;noIPR;IPR036291	Short-chain dehydrogenase/reductase SDR;Short-chain dehydrogenase/reductase SDR;Short-chain dehydrogenase/reductase SDR;Short-chain dehydrogenase/reductase SDR;Short-chain dehydrogenase/reductase SDR;Short-chain dehydrogenase/reductase SDR;NAD(P)-binding domain superfamily
4B(single)_trimmed_contig_12986	24.99	-166.03	-7.38	8.27e-07	0.000795	putative laccase-18				noIPR	Tryptophan-tRNA ligase
4B(single)_trimmed_contig_8902	57.36	-165.27	-7.37	9.97e-07	0.000881	protein PAT1 homolog 1
4B(single)_trimmed_contig_7403	138.38	-161.08	-7.33	3.8e-06	0.00268	cathepsin B-like protease 2
4B(single)_trimmed_contig_7935	114.98	-157.76	-7.3	3.36e-09	7.65e-06	chaperone protein dnaJ A7A	chloroplastic
4B(single)_trimmed_contig_9169	92.77	-150.84	-7.24	1.36e-07	0.00018	respiratory burst oxidase homolog protein E
4B(single)_trimmed_contig_8533	25.76	-151.25	-7.24	5.52e-05	0.02	alanine aminotransferase 2
4B(single)_trimmed_contig_62245	22.86	-142.87	-7.16	2.35e-05	0.01	uncharacterized protein LOC101771851				noIPR;IPR007527;noIPR;noIPR;noIPR;noIPR;IPR007527;IPR001878;IPR036875	Metallopeptidase
4B(single)_trimmed_contig_15931	40.82	-140.08	-7.13	8.64e-05	0.03	transmembrane protein 87B
4B(single)_trimmed_contig_735	165.49	-136.51	-7.09	3.18e-07	0.000379	membrane steroid-binding protein 1	endoplasmic reticulum;integral component of membrane	GO:0005783;GO:0016021		noIPR;noIPR;noIPR;noIPR	Electron transport accessory-like domain superfamily;Electron transport accessory-like domain superfamily;Electron transport accessory-like domain superfamily;Electron transport accessory-like domain superfamily
4B(single)_trimmed_contig_7359	13.45	-133.22	-7.06	7.25e-05	0.02	E3 ubiquitin-protein ligase SINA-like 2
4B(single)_trimmed_contig_3667	72.38	-129.86	-7.02	7.97e-08	0.000118	---NA---
4B(single)_trimmed_contig_132	46.57	-128.53	-7.01	4.77e-09	1.02e-05	uncharacterized protein LOC106804213	binding	GO:0005488		IPR001878;noIPR;noIPR;noIPR;noIPR;IPR001878;IPR036875	Zinc finger
4B(single)_trimmed_contig_3776	49.02	-126.35	-6.98	1.55e-05	0.00723	ETHYLENE INSENSITIVE 3-like 3 protein
4B(single)_trimmed_contig_1371	881.99	-124.87	-6.96	5.54e-13	4.91e-09	ribonuclease 1	RNA binding;extracellular region;RNA catabolic process;ribonuclease T2 activity;RNA phosphodiester bond hydrolysis	endonucleolytic	GO:0003723;GO:0005576;GO:0006401;GO:0033897;GO:0090502	Acting on ester bonds;Acting on ester bonds;Ribonuclease T(2)	IPR036430;IPR001568;IPR001568;noIPR;IPR036430
4B(single)_trimmed_contig_52556	64	-123.87	-6.95	7.65e-06	0.00442	---NA---
4B(single)_trimmed_contig_1176	155.46	-117.39	-6.88	1.3e-09	3.58e-06	stearoyl-[acyl-carrier-protein] 9-desaturase 1	chloroplastic
4B(single)_trimmed_contig_8999	66.23	-117.45	-6.88	4.9e-05	0.02	L-type lectin-domain containing receptor kinase IV.2-like
4B(single)_trimmed_contig_29652	25.34	-109.97	-6.78	3.62e-05	0.01	---NA---				noIPR	P-loop containing nucleoside triphosphate hydrolase
4B(single)_trimmed_contig_53613	17.72	-109.11	-6.77	3.34e-05	0.01	receptor-like protein kinase HERK 1				noIPR;noIPR	Protein of unknown function DUF707;Protein of unknown function DUF707
4B(single)_trimmed_contig_8178	40.25	-108.7	-6.76	1.72e-06	0.00142	aspartic proteinase nepenthesin-1				noIPR;noIPR;noIPR;noIPR	ODR-4-like;ODR-4-like;ODR-4-like;ODR-4-like
4B(single)_trimmed_contig_3529	33.24	-103.08	-6.69	4.95e-07	0.00054	small RNA 2'-O-methyltransferase	RNA methylation;RNA binding;nucleus;cytoplasm;O-methyltransferase activity;RNA methyltransferase activity;production of siRNA involved in RNA interference;piRNA metabolic process	GO:0001510;GO:0003723;GO:0005634;GO:0005737;GO:0008171;GO:0008173;GO:0030422;GO:0034587		noIPR;IPR026610	Protein kinase-like domain superfamily;3'-RNA ribose 2'-O-methyltransferase
4B(single)_trimmed_contig_7222	124.98	-96.48	-6.59	1.81e-07	0.000225	uncharacterized protein LOC101772906
4B(single)_trimmed_contig_18651	47.55	-96.66	-6.59	4.78e-06	0.00315	presenilin-like protein At2g29900 isoform X1	Golgi membrane;aspartic-type endopeptidase activity;nucleus;endoplasmic reticulum;endoplasmic reticulum membrane;integral component of plasma membrane;Notch signaling pathway;protein processing	GO:0000139;GO:0004190;GO:0005634;GO:0005783;GO:0005789;GO:0005887;GO:0007219;GO:0016485	Acting on peptide bonds (peptidases)	noIPR;noIPR;noIPR	Pentatricopeptide repeat;Pentatricopeptide repeat;Pentatricopeptide repeat
4B(single)_trimmed_contig_8874	38.76	-94.59	-6.56	2.21e-05	0.00955	probable polyamine transporter At3g13620				noIPR	Nucleolar complex-associated protein 3
4B(single)_trimmed_contig_13713	64.13	-94.03	-6.55	0.000153	0.04	mitogen-activated protein kinase 11 isoform X3
4B(single)_trimmed_contig_13812	31.14	-89.51	-6.48	0.000155	0.04	crocetin glucosyltransferase 2	intracellular membrane-bounded organelle;quercetin 3-O-glucosyltransferase activity;quercetin 7-O-glucosyltransferase activity	GO:0043231;GO:0080043;GO:0080044		noIPR;noIPR	RNA-binding domain superfamily;RNA-binding domain superfamily
4B(single)_trimmed_contig_3400	185.06	-87.29	-6.45	3.74e-05	0.01	protein ECERIFERUM 26-like
4B(single)_trimmed_contig_7672	18.47	-84.34	-6.4	4.82e-05	0.02	DNA repair protein RAD51 homolog A	recombinase activity;DNA recombinase assembly;condensed nuclear chromosome;double-stranded DNA binding;single-stranded DNA binding;ATP binding;mitotic recombination;reciprocal meiotic recombination;DNA-dependent ATPase activity;response to ionizing radiation;strand invasion;chromosome organization involved in meiotic cell cycle;mitotic recombination-dependent replication fork processing	GO:0000150;GO:0000730;GO:0000794;GO:0003690;GO:0003697;GO:0005524;GO:0006312;GO:0007131;GO:0008094;GO:0010212;GO:0042148;GO:0070192;GO:1990426	Adenosinetriphosphatase;Nucleoside-triphosphate phosphatase	IPR013632;noIPR;noIPR	DNA recombination and repair protein Rad51-like
4B(single)_trimmed_contig_21170	13.17	-83.33	-6.38	0.000118	0.03	probable monogalactosyldiacylglycerol synthase 2	chloroplastic	glycolipid biosynthetic process;transferase activity	transferring hexosyl groups	GO:0009247;GO:0016758
4B(single)_trimmed_contig_10736	18.98	-81.18	-6.34	0.000132	0.03	cytochrome P450 71A1
4B(single)_trimmed_contig_10971	28.98	-75.75	-6.24	9.6e-05	0.03	protein NRT1/ PTR FAMILY 5.10				noIPR	RNA-binding domain superfamily
4B(single)_trimmed_contig_3665	82.66	-72.35	-6.18	1.18e-07	0.000162	transcription factor DIVARICATA	DNA binding;nucleus;response to gibberellin;response to salicylic acid	GO:0003677;GO:0005634;GO:0009739;GO:0009751		noIPR;noIPR;noIPR;noIPR	RNA-binding domain superfamily;RNA-binding domain superfamily;RNA-binding domain superfamily;RNA-binding domain superfamily
4B(single)_trimmed_contig_1844	139.45	-72.37	-6.18	3.89e-05	0.01	fructose-bisphosphate aldolase 5	cytosolic	fumarylacetoacetase activity;cytosol;L-phenylalanine catabolic process;tyrosine catabolic process;cell death;metal ion binding;homogentisate catabolic process	GO:0004334;GO:0005829;GO:0006559;GO:0006572;GO:0008219;GO:0046872;GO:1902000	Fumarylacetoacetase
4B(single)_trimmed_contig_29905	623.82	-72.57	-6.18	8.88e-06	0.00488	E3 ubiquitin-protein ligase ATL23				noIPR	Protein kinase-like domain superfamily
4B(single)_trimmed_contig_14352	71.3	-70.58	-6.14	3.36e-08	5.26e-05	protein LAZ1 homolog 2 isoform X2	integral component of membrane	GO:0016021		IPR005178;IPR005178;noIPR	Organic solute transporter subunit alpha/Transmembrane protein 184;Organic solute transporter subunit alpha/Transmembrane protein 184;Organic solute transporter subunit alpha/Transmembrane protein 184
4B(single)_trimmed_contig_81814	89.67	-69.33	-6.12	8.66e-06	0.00479	ubiquitin-conjugating enzyme E2 22
4B(single)_trimmed_contig_32905	9.24	-69.35	-6.12	0.000138	0.04	3-hydroxyisobutyryl-CoA hydrolase 1-like				noIPR;noIPR;noIPR	NAC domain superfamily;NAC domain superfamily;NAC domain superfamily
4B(single)_trimmed_contig_9358	29.78	-69.37	-6.12	6.51e-05	0.02	NADH dehydrogenase [ubiquinone] 1 beta subcomplex subunit 9	mitochondrial respiratory chain complex I;vacuolar membrane;carbohydrate metabolic process;mitochondrial electron transport	NADH to ubiquinone	GO:0005747;GO:0005774;GO:0005975;GO:0006120
4B(single)_trimmed_contig_48275	14.13	-67.93	-6.09	0.000155	0.04	protein RST1 isoform X2
4B(single)_trimmed_contig_22782	27.93	-66.12	-6.05	0.000172	0.04	26S proteasome non-ATPase regulatory subunit 12 homolog A	cytoplasm	GO:0005737
4B(single)_trimmed_contig_25025	41.33	-66.46	-6.05	2.22e-05	0.00955	probable protein phosphatase 2C 41				noIPR	Cyclin-like superfamily
4B(single)_trimmed_contig_32431	20.73	-65.86	-6.04	0.000189	0.04	putative disease resistance RPP13-like protein 3 isoform X2
4B(single)_trimmed_contig_6	232.29	-64.5	-6.01	2.03e-06	0.00165	14 kDa zinc-binding protein	catalytic activity;chloroplast	GO:0003824;GO:0009507
4B(single)_trimmed_contig_9269	53.28	-56.78	-5.83	2.05e-05	0.00904	zinc finger CCCH domain-containing protein 15 homolog
4B(single)_trimmed_contig_62142	49.76	-56.47	-5.82	0.000128	0.03	uncharacterized protein LOC101767655
4B(single)_trimmed_contig_589	44.74	-53.96	-5.75	6.73e-05	0.02	tRNA-dihydrouridine(16/17) synthase [NAD(P)(+)]-like
4B(single)_trimmed_contig_78	227.87	-53.27	-5.74	1.51e-05	0.00707	UDP-glucose 6-dehydrogenase 4	UDP-glucose 6-dehydrogenase activity;nucleus;cytosol;glycosaminoglycan biosynthetic process;NAD binding;obsolete oxidation-reduction process	GO:0003979;GO:0005634;GO:0005829;GO:0006024;GO:0051287;GO:0055114	UDP-glucose 6-dehydrogenase	noIPR;IPR014027;IPR028356;noIPR;IPR036220	Zinc finger
4B(single)_trimmed_contig_37144	30.44	-51.24	-5.68	0.000123	0.03	BTB/POZ domain-containing protein At5g47800 isoform X1
4B(single)_trimmed_contig_20995	17.39	-48.69	-5.61	0.000199	0.05	protein PIN-LIKES 3
4B(single)_trimmed_contig_62039	164.27	-48.75	-5.61	0.000108	0.03	D-aminoacyl-tRNA deacylase				noIPR;noIPR	Papain-like cysteine peptidase superfamily;Papain-like cysteine peptidase superfamily
4B(single)_trimmed_contig_1563	154.65	-46.7	-5.55	0.000119	0.03	tubulin beta-2 chain
4B(single)_trimmed_contig_8786	150.64	-46.99	-5.55	5.69e-07	0.000584	proteasome subunit beta type-1				noIPR	Neprosin
4B(single)_trimmed_contig_11887	91.26	-46.49	-5.54	3.94e-06	0.00275	protein CDI
4B(single)_trimmed_contig_4378	39.94	-43.31	-5.44	4.17e-05	0.02	putative disease resistance RPP13-like protein 1 isoform X1	peptidyl-glutamine methylation;tRNA methylation;protein heterodimerization activity;rRNA (guanine-N7)-methylation	GO:0018364;GO:0030488;GO:0046982;GO:0070476
4B(single)_trimmed_contig_16630	58.49	-43.37	-5.44	4.67e-05	0.02	chlorophyll a-b binding protein 8	chloroplastic
4B(single)_trimmed_contig_22581	81.77	-41.42	-5.37	0.000191	0.04	aldehyde dehydrogenase family 3 member F1	3-chloroallyl aldehyde dehydrogenase activity;cellular aldehyde metabolic process;obsolete oxidation-reduction process	GO:0004028;GO:0006081;GO:0055114		IPR016163;IPR015590;noIPR;noIPR;IPR016161	Aldehyde dehydrogenase
4B(single)_trimmed_contig_8212	295.77	-41.05	-5.36	1.39e-07	0.000181	OBERON-like protein				noIPR;noIPR	EF-G domain III/V-like;EF-G domain III/V-like
4B(single)_trimmed_contig_8684	81.88	-36.5	-5.19	2.19e-05	0.00952	probable glutathione S-transferase GSTU1
4B(single)_trimmed_contig_31553	50.44	-36.13	-5.18	2.65e-05	0.01	protein MEI2-like 4 isoform X1
4B(single)_trimmed_contig_874	97.75	-32.63	-5.03	0.000173	0.04	E3 ubiquitin-protein ligase SINA-like 7
4B(single)_trimmed_contig_13837	20.6	-27.5	-4.78	0.000129	0.03	---NA---
4B(single)_trimmed_contig_1466	356.38	-27.37	-4.77	0.000187	0.04	DIMBOA UDP-glucosyltransferase BX8
4B(single)_trimmed_contig_6393	57.45	-25.63	-4.68	0.000178	0.04	protein MLN51 homolog
4B(single)_trimmed_contig_3472	189.58	-23.78	-4.57	7.13e-05	0.02	probable glutathione S-transferase GSTU1	glutathione transferase activity;cytoplasm;glutathione metabolic process	GO:0004364;GO:0005737;GO:0006749	Glutathione transferase
4B(single)_trimmed_contig_1599	1062.93	-23.11	-4.53	1.26e-05	0.00625	family of serine hydrolases 3-like	calcium ion binding;calcium-mediated signaling	GO:0005509;GO:0019722		noIPR;IPR002048;noIPR;IPR039030;IPR002048;IPR002048;IPR002048;IPR002048;IPR011992	Galactose mutarotase-like domain superfamily;EF-hand domain;EF-hand domain;Calmodulin;EF-hand domain;EF-hand domain;EF-hand domain;EF-hand domain;EF-hand domain pair
4B(single)_trimmed_contig_261	891.45	-23.13	-4.53	0.000149	0.04	---NA---
4B(single)_trimmed_contig_1212	88.62	-22.8	-4.51	6.85e-05	0.02	probable 1-acyl-sn-glycerol-3-phosphate acyltransferase 5				noIPR;noIPR	Thioredoxin-like superfamily;Thioredoxin-like superfamily
4B(single)_trimmed_contig_4952	293.51	-20.73	-4.37	8.52e-05	0.03	protein ECERIFERUM 1	ribosomal large subunit assembly;structural constituent of ribosome;iron ion binding;endoplasmic reticulum;translation;lipid biosynthetic process;response to salt stress;response to abscisic acid;wax biosynthetic process;cutin biosynthetic process;pollen exine formation;integral component of membrane;oxidoreductase activity;cytosolic large ribosomal subunit;cuticle development;exine;anther wall t…	GO:0000027;GO:0003735;GO:0005506;GO:0005783;GO:0006412;GO:0008610;GO:0009651;GO:0009737;GO:0010025;GO:0010143;GO:0010584;GO:0016021;GO:0016491;GO:0022625;GO:0042335;GO:0043668;GO:0048658;GO:0055114;GO:0070180
4B(single)_trimmed_contig_10995	110.22	-17.06	-4.09	0.000157	0.04	zinc finger CCCH domain-containing protein 36 isoform X1
4B(single)_trimmed_contig_14299	312.76	-16.06	-4.01	6.72e-06	0.00403	UTP--glucose-1-phosphate uridylyltransferase 3	chloroplastic isoform X1				noIPR
4B(single)_trimmed_contig_3648	103.98	-14.4	-3.85	0.000216	0.05	ethylene-responsive transcription factor RAP2-3
4B(single)_trimmed_contig_7313	80.47	-13.6	-3.77	2.9e-05	0.01	ubiquitin fusion degradation protein 1 homolog	ubiquitin-dependent ERAD pathway;polyubiquitin modification-dependent protein binding;VCP-NPL4-UFD1 AAA ATPase complex;ER-associated misfolded protein catabolic process	GO:0030433;GO:0031593;GO:0034098;GO:0071712		noIPR;IPR004854;noIPR;noIPR;noIPR;noIPR;IPR004854	Glycoside hydrolase superfamily;Ubiquitin fusion degradation protein Ufd1-like;Ubiquitin fusion degradation protein Ufd1-like;Ubiquitin fusion degradation protein Ufd1-like;Ubiquitin fusion degradation protein Ufd1-like;Ubiquitin fusion degradation protein Ufd1-like;Ubiquitin fusion degradation protein Ufd1-like

## Sheet: Table S5
Table S5: Up-regulated genes during milking stage significantly quantifying the GO terms with their gene description and other functional activities
Name	Max group means	Fold change	Log fold change	P-value	FDR p-value	Sequence Description	Annotation GO Term	Annotation GO ID	Enzyme Name	InterPro Accession	InterPro Name
4B(single)_trimmed_contig_75164	92.42	3806.67	11.89	9.93e-05	0.03	uncharacterized protein LOC101775804
4B(single)_trimmed_contig_69408	58.97	579.24	9.18	1.45e-06	0.0015	uncharacterized protein LOC105915099				IPR025724;IPR036397;noIPR;noIPR;IPR012337	GAG-pre-integrase domain;Ribonuclease H superfamily;Ribonuclease H superfamily;Ribonuclease H superfamily;Ribonuclease H-like superfamily
4B(single)_trimmed_contig_74650	645.13	548.96	9.1	2.33e-09	1.13e-05	KH domain-containing protein HEN4
4B(single)_trimmed_contig_11410	147.18	423.38	8.73	5.41e-07	0.000768	ferredoxin	root R-B1	electron transfer activity;chloroplast;electron transport chain;metal ion binding;2 iron	2 sulfur cluster binding	GO:0009055;GO:0009507;GO:0022900;GO:0046872;GO:0051537
4B(single)_trimmed_contig_74911	159.81	284.86	8.15	4.15e-08	0.000129	chloride channel protein CLC-c
4B(single)_trimmed_contig_81383	42.56	277.8	8.12	1.02e-05	0.0062	bZIP transcription factor RISBZ5
4B(single)_trimmed_contig_27825	86.22	220.92	7.79	2.61e-07	0.00052	putative multidrug resistance protein
4B(single)_trimmed_contig_80594	58.97	209.41	7.71	3.04e-06	0.0026	kinesin-like protein KIN-8B
4B(single)_trimmed_contig_79782	35.53	193.29	7.59	1.17e-05	0.00689	lycopene epsilon cyclase	chloroplastic				IPR010851;noIPR;IPR010851;noIPR
4B(single)_trimmed_contig_18155	46.41	186.13	7.54	8.09e-06	0.00547	uncharacterized protein LOC101780003
4B(single)_trimmed_contig_73559	438.32	180.08	7.49	1.72e-08	6.07e-05	polypyrimidine tract-binding protein homolog 1
4B(single)_trimmed_contig_66144	141.52	176.13	7.46	2.83e-07	0.000523	SPX domain-containing membrane protein Os02g45520				noIPR;noIPR;noIPR	Reverse transcriptase zinc-binding domain;Reverse transcriptase zinc-binding domain;Reverse transcriptase zinc-binding domain
4B(single)_trimmed_contig_1372	285.41	163.43	7.35	7.77e-15	6.04e-10	ribonuclease 1	RNA binding;extracellular region;RNA catabolic process;ribonuclease T2 activity;RNA phosphodiester bond hydrolysis	endonucleolytic	GO:0003723;GO:0005576;GO:0006401;GO:0033897;GO:0090502	Acting on ester bonds;Acting on ester bonds;Ribonuclease T(2)	IPR036430;IPR001568;noIPR;IPR001568;IPR036430
4B(single)_trimmed_contig_30479	31.27	153.37	7.26	3.02e-05	0.01	endoglucanase 23
4B(single)_trimmed_contig_65775	22.66	149.85	7.23	7.45e-05	0.02	uncharacterized protein LOC111256050
4B(single)_trimmed_contig_47516	278.09	134.7	7.07	2.67e-11	5.19e-07	---NA---
4B(single)_trimmed_contig_11940	83.69	134.05	7.07	5.99e-09	2.59e-05	mitogen-activated protein kinase kinase kinase 3 isoform X2
4B(single)_trimmed_contig_81231	18.99	129.74	7.02	2.34e-05	0.01	---NA---				IPR000618;IPR000618;noIPR;noIPR;noIPR;noIPR;IPR000618	Insect cuticle protein;Insect cuticle protein;Insect cuticle protein;Insect cuticle protein;Insect cuticle protein;Insect cuticle protein;Insect cuticle protein
4B(single)_trimmed_contig_44503	20.89	127.15	6.99	8.98e-06	0.00574	---NA---
4B(single)_trimmed_contig_71843	72.49	127.09	6.99	1.99e-06	0.00191	WD repeat-containing protein 44				noIPR	Homeobox-like domain superfamily
4B(single)_trimmed_contig_25142	64.86	123.96	6.95	8.29e-08	0.000215	uncharacterized protein LOC101759277
4B(single)_trimmed_contig_46349	13.01	120.83	6.92	0.000137	0.04	trypsin inhibitor 1				IPR000864;noIPR;IPR000864;noIPR;IPR036354	Proteinase inhibitor I13
4B(single)_trimmed_contig_75244	14.55	107.79	6.75	0.000145	0.04	late embryogenesis abundant protein 76				noIPR;noIPR	Zinc finger
4B(single)_trimmed_contig_80958	52.48	105.59	6.72	1.78e-06	0.00177	isoflavone reductase homolog IRL				noIPR	Calycin
4B(single)_trimmed_contig_69590	28.94	104.92	6.71	0.000156	0.04	abscisic acid 8'-hydroxylase 1
4B(single)_trimmed_contig_59882	34.13	98.58	6.62	9.75e-05	0.03	NAD(P)H-quinone oxidoreductase subunit S	chloroplastic
4B(single)_trimmed_contig_73808	22.7	95.88	6.58	0.000102	0.03	NAC domain-containing protein 76
4B(single)_trimmed_contig_23319	57.97	94.52	6.56	4.74e-05	0.02	DNA polymerase delta catalytic subunit
4B(single)_trimmed_contig_73717	43.15	94.49	6.56	0.00015	0.04	3-oxo-Delta(4	5)-steroid 5-beta-reductase
4B(single)_trimmed_contig_71250	61.18	91.01	6.51	3.2e-06	0.00267	pumilio homolog 1	integral component of membrane	GO:0016021
4B(single)_trimmed_contig_70007	10.59	90.09	6.49	0.000176	0.04	cysteine proteinase 2	proteolysis;cysteine-type peptidase activity;cellular anatomical entity	GO:0006508;GO:0008234;GO:0110165		noIPR;IPR000668;noIPR;noIPR;IPR039417;IPR038765	Dihydrofolate reductase-like domain superfamily;Peptidase C1A
4B(single)_trimmed_contig_26051	26.77	87.41	6.45	5.6e-07	0.000777	uncharacterized protein LOC101762282	protein transport	GO:0015031		noIPR;noIPR	Acyl-CoA dehydrogenase/oxidase
4B(single)_trimmed_contig_29264	321.31	87.2	6.45	4.33e-09	1.98e-05	eukaryotic translation initiation factor 2D
4B(single)_trimmed_contig_74879	232.02	86.24	6.43	2.36e-06	0.00213	G-type lectin S-receptor-like serine/threonine-protein kinase B120 isoform X1				noIPR;noIPR;noIPR	Aminoacyl-tRNA synthetase
4B(single)_trimmed_contig_81667	28.98	84.78	6.41	1.57e-05	0.00835	---NA---
4B(single)_trimmed_contig_64573	26.94	84.28	6.4	8.62e-06	0.0056	---NA---
4B(single)_trimmed_contig_17272	49.79	83.99	6.39	3.04e-07	0.000523	probable LL-diaminopimelate aminotransferase	chloroplastic
4B(single)_trimmed_contig_74374	21.84	83.99	6.39	5.62e-06	0.00428	---NA---
4B(single)_trimmed_contig_23190	28.14	83.98	6.39	0.00021	0.04	uncharacterized protein LOC101760957
4B(single)_trimmed_contig_71776	27.31	83.62	6.39	4.91e-07	0.000768	aquaporin PIP2-6	cellular anatomical entity	GO:0110165
4B(single)_trimmed_contig_75473	13.23	83.52	6.38	0.000234	0.05	aspartic proteinase	hydrolase activity;primary metabolic process;organic substance metabolic process	GO:0016787;GO:0044238;GO:0071704		IPR021109;IPR033121;noIPR;IPR001461;IPR033121;IPR021109	Aspartic peptidase domain superfamily;Peptidase family A1 domain;Peptidase family A1 domain;Aspartic peptidase A1 family;Peptidase family A1 domain;Aspartic peptidase domain superfamily
4B(single)_trimmed_contig_46014	25.71	82.69	6.37	0.000227	0.05	alpha-mannosidase 2
4B(single)_trimmed_contig_45144	68.82	81.21	6.34	1.89e-06	0.00184	40S ribosomal protein S6
4B(single)_trimmed_contig_80221	127.14	80.37	6.33	2.73e-05	0.01	cell division cycle and apoptosis regulator protein 1 isoform X2
4B(single)_trimmed_contig_59252	188.54	78	6.29	7.35e-09	3.01e-05	---NA---
4B(single)_trimmed_contig_81696	18.8	77.95	6.28	0.000234	0.05	exocyst complex component SEC8
4B(single)_trimmed_contig_26408	35.01	77.17	6.27	9.9e-07	0.00115	protein LIGULELESS 1
4B(single)_trimmed_contig_64929	211.41	74.93	6.23	1.1e-07	0.000258	BEL1-like homeodomain protein 7				IPR010009;noIPR	Apolipophorin-III;Apolipophorin-III
4B(single)_trimmed_contig_70932	86.58	72.18	6.17	4.27e-05	0.02	BRCA1-associated RING domain protein 1
4B(single)_trimmed_contig_71215	52.62	71.69	6.16	4.78e-05	0.02	probable serine/threonine protein kinase IRE isoform X2
4B(single)_trimmed_contig_80651	38.62	70.41	6.14	5.69e-05	0.02	4-hydroxyphenylacetaldehyde oxime monooxygenase				IPR001205;noIPR;noIPR;noIPR	RNA-directed RNA polymerase
4B(single)_trimmed_contig_81246	23.66	67.44	6.08	7.05e-05	0.02	ruBisCO large subunit-binding protein subunit alpha				noIPR;noIPR	Nucleophile aminohydrolases
4B(single)_trimmed_contig_72444	77.19	66.6	6.06	7.49e-07	0.000939	ammonium transporter 2 member 2
4B(single)_trimmed_contig_59340	21.55	66.5	6.06	4.95e-06	0.00385	probable metal-nicotianamine transporter YSL7	plasma membrane	GO:0005886		IPR004813;noIPR;noIPR	Oligopeptide transporter
4B(single)_trimmed_contig_80518	27.37	65.95	6.04	0.000174	0.04	L10-interacting MYB domain-containing protein-like
4B(single)_trimmed_contig_2313	53.34	65.05	6.02	1.34e-07	0.000298	probable cinnamyl alcohol dehydrogenase 8D	zinc ion binding;lignin biosynthetic process;cinnamyl-alcohol dehydrogenase activity;obsolete oxidation-reduction process	GO:0008270;GO:0009809;GO:0045551;GO:0055114	Cinnamyl-alcohol dehydrogenase	noIPR;IPR013149;noIPR;noIPR;IPR036291	Potassium transporter;Alcohol dehydrogenase
4B(single)_trimmed_contig_74589	117.94	64.36	6.01	1.14e-05	0.00675	putative glycerol-3-phosphate transporter 4
4B(single)_trimmed_contig_81374	67.42	63.32	5.98	2.51e-05	0.01	ribose-phosphate pyrophosphokinase 1	chloroplastic				noIPR
4B(single)_trimmed_contig_81123	48.3	62.18	5.96	9.89e-06	0.00605	DEAD-box ATP-dependent RNA helicase 37				noIPR;noIPR	Alpha/Beta hydrolase fold;Alpha/Beta hydrolase fold
4B(single)_trimmed_contig_19764	21.1	61.56	5.94	0.000138	0.04	alpha-amylase type A isozyme	alpha-amylase activity;calcium ion binding;carbohydrate metabolic process;alpha-amylase activity (releasing maltohexaose)	GO:0004556;GO:0005509;GO:0005975;GO:0103025	Alpha-amylase	IPR012850;IPR013780;noIPR	Alpha-amylase
4B(single)_trimmed_contig_68574	587.33	60.59	5.92	8.75e-08	0.000219	uncharacterized protein LOC111256055				IPR002429;IPR008972;noIPR;noIPR;IPR002429;IPR008972	Cytochrome c oxidase subunit II-like C-terminal;Cupredoxin;Cupredoxin;Cupredoxin;Cytochrome c oxidase subunit II-like C-terminal;Cupredoxin
4B(single)_trimmed_contig_2784	94.88	60.48	5.92	1.1e-09	7.13e-06	---NA---
4B(single)_trimmed_contig_39743	30.27	59.17	5.89	5.43e-05	0.02	1-phosphatidylinositol-3-phosphate 5-kinase FAB1B-like
4B(single)_trimmed_contig_71714	200.3	59.09	5.88	1.01e-09	7.13e-06	nucleobase-ascorbate transporter 2	integral component of membrane;transmembrane transporter activity;transmembrane transport	GO:0016021;GO:0022857;GO:0055085		IPR006043;noIPR;noIPR	Xanthine/uracil/vitamin C permease;Xanthine/uracil/vitamin C permease;Xanthine/uracil/vitamin C permease
4B(single)_trimmed_contig_7314	9.87	58.8	5.88	5.42e-05	0.02	ubiquitin fusion degradation protein 1 homolog	ubiquitin-dependent protein catabolic process;ERAD pathway	GO:0006511;GO:0036503		noIPR;IPR004854;noIPR;noIPR;noIPR;IPR004854;noIPR	Armadillo-type fold;Ubiquitin fusion degradation protein Ufd1-like;Ubiquitin fusion degradation protein Ufd1-like;Ubiquitin fusion degradation protein Ufd1-like;Ubiquitin fusion degradation protein Ufd1-like;Ubiquitin fusion degradation protein Ufd1-like;Ubiquitin fusion degradation protein Ufd1-like
4B(single)_trimmed_contig_32995	79.91	58.37	5.87	8.21e-06	0.0055	subtilisin-like protease SBT1.6
4B(single)_trimmed_contig_74989	20.31	56.9	5.83	7.08e-05	0.02	zinc finger CCCH domain-containing protein 33				IPR000618;IPR000618;noIPR;noIPR;IPR000618	Insect cuticle protein;Insect cuticle protein;Insect cuticle protein;Insect cuticle protein;Insect cuticle protein
4B(single)_trimmed_contig_73859	27.05	56.67	5.82	0.00018	0.04	scarecrow-like protein 9
4B(single)_trimmed_contig_23058	32.32	56.15	5.81	5.25e-07	0.000768	proteasome subunit beta type-1
4B(single)_trimmed_contig_63810	30.23	56.07	5.81	8.14e-05	0.03	40S ribosomal protein S25-4	ribosome	GO:0005840		IPR004977;IPR036388;noIPR;IPR004977	Ribosomal protein S25;Winged helix-like DNA-binding domain superfamily;Winged helix-like DNA-binding domain superfamily;Ribosomal protein S25
4B(single)_trimmed_contig_74476	28.23	55.49	5.79	8.64e-06	0.0056	---NA---
4B(single)_trimmed_contig_81176	41.8	55.38	5.79	9.32e-07	0.0011	---NA---				noIPR;noIPR;noIPR	Pyridoxal phosphate-dependent transferase domain 1;Pyridoxal phosphate-dependent transferase domain 1;Pyridoxal phosphate-dependent transferase domain 1
4B(single)_trimmed_contig_75591	27.08	55.25	5.79	8.28e-07	0.00101	senescence-specific cysteine protease SAG39	proteolysis;cysteine-type peptidase activity;cellular anatomical entity	GO:0006508;GO:0008234;GO:0110165		IPR000668;noIPR;noIPR;noIPR;IPR039417;IPR038765	Peptidase C1A
4B(single)_trimmed_contig_81148	16.47	53.61	5.74	0.000121	0.03	DNA-directed RNA polymerases I and III subunit RPAC1				noIPR;noIPR;noIPR	SPX domain;SPX domain;SPX domain
4B(single)_trimmed_contig_67631	18.89	53.2	5.73	0.000108	0.03	elongation factor 1-gamma 3
4B(single)_trimmed_contig_41539	17.78	52.89	5.72	0.000189	0.04	anaphase-promoting complex subunit 8
4B(single)_trimmed_contig_22600	69.4	51.66	5.69	6.91e-08	0.000185	myb family transcription factor PHL7	DNA binding;nucleus	GO:0003677;GO:0005634
4B(single)_trimmed_contig_3817	32.07	51.08	5.67	2.49e-05	0.01	uncharacterized protein LOC101768264				noIPR;noIPR	RNA binding protein HABP4/SERBP1;RNA binding protein HABP4/SERBP1
4B(single)_trimmed_contig_52125	29.14	50.56	5.66	4.56e-05	0.02	DNA-directed RNA polymerase V subunit 1
4B(single)_trimmed_contig_33882	70.22	49.03	5.62	3.77e-05	0.01	FACT complex subunit SSRP1-B
4B(single)_trimmed_contig_75073	9.27	48.2	5.59	0.000191	0.04	molybdate-anion transporter
4B(single)_trimmed_contig_7271	42.84	47.85	5.58	0.000171	0.04	catalase isozyme 1	catalase activity;obsolete cell;peroxisome;plasma membrane;circadian rhythm;response to water deprivation;response to light stimulus;response to bacterium;response to abscisic acid;protein nitrosylation;heme binding;nitric oxide homeostasis;response to hydrogen peroxide;hydrogen peroxide catabolic process;cell redox homeostasis;response to cadmium ion;metal ion binding;hydrogen peroxide biosynthe…	GO:0004096;GO:0005623;GO:0005777;GO:0005886;GO:0007623;GO:0009414;GO:0009416;GO:0009617;GO:0009737;GO:0017014;GO:0020037;GO:0033484;GO:0042542;GO:0042744;GO:0045454;GO:0046686;GO:0046872;GO:0050665;GO:0055114;GO:0098869;GO:1902074	Peroxidase;Catalase
4B(single)_trimmed_contig_22086	49.91	46.97	5.55	6.16e-07	0.000841	RHOMBOID-like protein 2	serine-type endopeptidase activity;proteolysis;integral component of membrane	GO:0004252;GO:0006508;GO:0016021	Acting on peptide bonds (peptidases)
4B(single)_trimmed_contig_44325	44.13	44.73	5.48	3.08e-05	0.01	DNA repair endonuclease UVH1				noIPR;noIPR;noIPR;noIPR	Rx
4B(single)_trimmed_contig_80247	127.16	44.18	5.47	0.000206	0.04	ELMO domain-containing protein A
4B(single)_trimmed_contig_17476	225.57	44	5.46	2.69e-07	0.000522	auxin-responsive protein IAA6
4B(single)_trimmed_contig_5054	63.51	43.98	5.46	2.39e-06	0.00214	4-coumarate--CoA ligase-like 7 isoform X2
4B(single)_trimmed_contig_16631	300.74	43.61	5.45	6.45e-10	6.63e-06	telomerase reverse transcriptase isoform X2
4B(single)_trimmed_contig_8173	40.81	42.83	5.42	2.9e-05	0.01	uncharacterized protein LOC101761766				noIPR;noIPR	EF-hand domain pair;EF-hand domain pair
4B(single)_trimmed_contig_68665	6.12	42.76	5.42	6.37e-05	0.02	O-methyltransferase ZRP4	O-methyltransferase activity;S-adenosylmethionine-dependent methyltransferase activity;aromatic compound biosynthetic process;methylation;protein dimerization activity	GO:0008171;GO:0008757;GO:0019438;GO:0032259;GO:0046983		IPR001077;noIPR;noIPR;noIPR;IPR016461;IPR029063	O-methyltransferase domain;O-methyltransferase domain;O-methyltransferase domain;O-methyltransferase domain;O-methyltransferase COMT-type;S-adenosyl-L-methionine-dependent methyltransferase
4B(single)_trimmed_contig_24009	139.66	41.77	5.38	2.36e-05	0.01	wall-associated receptor kinase 2
4B(single)_trimmed_contig_10660	47.94	41.72	5.38	4.14e-07	0.00067	accelerated cell death 11	cytosol;membrane;ceramide transport;intermembrane lipid transfer;ceramide 1-phosphate binding;ceramide 1-phosphate transfer activity	GO:0005829;GO:0016020;GO:0035627;GO:0120009;GO:1902387;GO:1902388		IPR036497;noIPR;noIPR;IPR036497	Glycolipid transfer protein superfamily;Glycolipid transfer protein superfamily;Glycolipid transfer protein superfamily;Glycolipid transfer protein superfamily
4B(single)_trimmed_contig_28988	35.76	41.48	5.37	1.8e-05	0.00929	glutamate receptor 3.5
4B(single)_trimmed_contig_80452	26.56	40.69	5.35	2.34e-05	0.01	18.9 kDa heat shock protein				noIPR;noIPR	START-like domain superfamily;START-like domain superfamily
4B(single)_trimmed_contig_73449	11.74	39.45	5.3	8.7e-05	0.03	pre-mRNA splicing factor SR-like 1
4B(single)_trimmed_contig_55825	47.61	39.34	5.3	5.58e-05	0.02	probable receptor-like protein kinase At5g61350
4B(single)_trimmed_contig_68684	17.84	38.93	5.28	0.00013	0.03	40S ribosomal protein S19	ribosomal small subunit assembly;RNA binding;structural constituent of ribosome;cytosolic small ribosomal subunit	GO:0000028;GO:0003723;GO:0003735;GO:0022627		IPR001266;IPR038111;IPR001266;noIPR;IPR036390	Ribosomal protein S19e;Ribosomal protein S19e domain superfamily;Ribosomal protein S19e;Ribosomal protein S19e;Winged helix DNA-binding domain superfamily
4B(single)_trimmed_contig_7030	32.44	38.67	5.27	0.000184	0.04	putative laccase-9
4B(single)_trimmed_contig_35621	34.25	38.44	5.26	2.85e-05	0.01	serine/threonine-protein kinase ATM isoform X2
4B(single)_trimmed_contig_16708	267.38	37.97	5.25	9.33e-09	3.45e-05	phytosulfokine receptor 1
4B(single)_trimmed_contig_70382	34.02	37.1	5.21	4.11e-05	0.02	geranylgeranyl pyrophosphate synthase 7	chloroplastic
4B(single)_trimmed_contig_13242	75.09	37.04	5.21	2.25e-05	0.01	putative receptor protein kinase ZmPK1				noIPR	RNA-binding domain superfamily
4B(single)_trimmed_contig_13445	268.65	35.75	5.16	7.66e-06	0.00532	putative cyclin-dependent kinase F-2
4B(single)_trimmed_contig_17477	41.78	35.65	5.16	0.000191	0.04	U-box domain-containing protein 44
4B(single)_trimmed_contig_80543	54.55	35.19	5.14	2.27e-06	0.0021	uncharacterized protein LOC101778464
4B(single)_trimmed_contig_41630	41.24	35.06	5.13	4.77e-06	0.00374	guanine nucleotide-binding protein-like NSN1
4B(single)_trimmed_contig_28970	50.33	34.65	5.11	3.15e-05	0.01	non-specific lipid-transfer protein
4B(single)_trimmed_contig_80008	28.98	32.73	5.03	0.000103	0.03	NADH dehydrogenase [ubiquinone] iron-sulfur protein 1	mitochondrial
4B(single)_trimmed_contig_45692	54.6	32.59	5.03	2.31e-06	0.00212	trifunctional UDP-glucose 4	6-dehydratase/UDP-4-keto-6-deoxy-D-glucose 3	5-epimerase/UDP-4-keto-L-rhamnose-reductase RHM1	dTDP-glucose 4	6-dehydratase activity;nucleotide-sugar metabolic process	GO:0008460;GO:0009225
4B(single)_trimmed_contig_58910	27.46	31.83	4.99	0.000132	0.03	phospholipase A1-Ibeta2	chloroplastic
4B(single)_trimmed_contig_55502	93.64	31.74	4.99	0.000171	0.04	UPF0183 protein At3g51130
4B(single)_trimmed_contig_28897	585.18	31.48	4.98	1.38e-07	0.000298	adenine nucleotide transporter BT1	chloroplastic/mitochondrial	integral component of membrane;transmembrane transporter activity;transmembrane transport	GO:0016021;GO:0022857;GO:0055085		noIPR
4B(single)_trimmed_contig_25560	24.89	31.33	4.97	0.000175	0.04	3-ketoacyl-CoA synthase 4-like				noIPR	null
4B(single)_trimmed_contig_23047	13.12	30.63	4.94	0.000176	0.04	disease resistance protein RPM1				noIPR;noIPR;noIPR	Ferredoxin-dependent bilin reductase;Ferredoxin-dependent bilin reductase;Ferredoxin-dependent bilin reductase
4B(single)_trimmed_contig_13738	24.76	30.57	4.93	8.82e-05	0.03	pentatricopeptide repeat-containing protein At1g71460	chloroplastic
4B(single)_trimmed_contig_10346	505.46	30.06	4.91	4.41e-08	0.000132	probable serine incorporator
4B(single)_trimmed_contig_20835	74.96	29.63	4.89	1.67e-06	0.00171	calmodulin-binding transcription activator 3	nucleus;sequence-specific DNA binding;positive regulation of transcription by RNA polymerase II	GO:0005634;GO:0043565;GO:0045944		noIPR	NAD(P)-binding domain superfamily
4B(single)_trimmed_contig_80603	65.04	29.63	4.89	0.000205	0.04	protein FAM135B
4B(single)_trimmed_contig_24839	48.61	29.51	4.88	2.39e-05	0.01	disease resistance protein RPP13
4B(single)_trimmed_contig_50921	97.7	28.22	4.82	7.97e-06	0.00547	mitogen-activated protein kinase 14 isoform X1				IPR011759	Cytochrome C oxidase subunit II
4B(single)_trimmed_contig_10249	84.12	27.81	4.8	2.37e-05	0.01	E3 ubiquitin-protein ligase RZFP34	zinc ion binding	GO:0008270
4B(single)_trimmed_contig_31702	33.28	27.52	4.78	2.87e-05	0.01	protein MICRORCHIDIA 7
4B(single)_trimmed_contig_13807	27.64	27.32	4.77	7.6e-05	0.02	GDSL esterase/lipase At3g48460
4B(single)_trimmed_contig_24532	117.88	27.25	4.77	3.09e-07	0.000523	nicotianamine aminotransferase A
4B(single)_trimmed_contig_9190	91.26	27.24	4.77	6.5e-05	0.02	putative tRNA pseudouridine synthase
4B(single)_trimmed_contig_63311	58.96	27.06	4.76	1.51e-05	0.0082	uncharacterized protein LOC111256050				IPR000298;IPR013833;IPR035973	Cytochrome c oxidase subunit III-like;Cytochrome c oxidase
4B(single)_trimmed_contig_71337	19.13	26.69	4.74	0.000123	0.03	---NA---
4B(single)_trimmed_contig_19471	33	26.48	4.73	6.9e-05	0.02	alanine aminotransferase 2
4B(single)_trimmed_contig_27694	53.44	25.96	4.7	8.89e-05	0.03	---NA---
4B(single)_trimmed_contig_63806	38.22	25.72	4.68	0.000158	0.04	aspartic proteinase	RNA binding;cytosolic large ribosomal subunit	GO:0003723;GO:0022625		IPR011331;noIPR;noIPR	Ribosomal protein L37ae/L37e;Ribosomal protein L37ae/L37e;Ribosomal protein L37ae/L37e
4B(single)_trimmed_contig_64925	25.46	25.17	4.65	0.000138	0.04	protein FAR1-RELATED SEQUENCE 5-like
4B(single)_trimmed_contig_80116	51.63	24.94	4.64	0.000156	0.04	DAR GTPase 2	mitochondrial
4B(single)_trimmed_contig_10059	91.2	24.35	4.61	7.16e-07	0.000928	splicing factor 3B subunit 3 isoform X3
4B(single)_trimmed_contig_541	37.91	24.2	4.6	9.35e-05	0.03	sucrose-phosphatase 1	magnesium ion binding;sucrose biosynthetic process;dephosphorylation;sucrose-phosphate phosphatase activity	GO:0000287;GO:0005986;GO:0016311;GO:0050307	Sugar-phosphatase;Sucrose-phosphate phosphatase	noIPR;noIPR	Basic-leucine zipper domain;Basic-leucine zipper domain
4B(single)_trimmed_contig_20425	126.22	24.14	4.59	3.35e-08	0.000108	serine/arginine repetitive matrix protein 1				noIPR;noIPR;noIPR	von Willebrand factor A-like domain superfamily;von Willebrand factor A-like domain superfamily;von Willebrand factor A-like domain superfamily
4B(single)_trimmed_contig_11768	82.05	22.62	4.5	8.24e-07	0.00101	respiratory burst oxidase homolog protein E
4B(single)_trimmed_contig_29743	55.31	22.16	4.47	9.75e-06	0.00605	histidinol-phosphate aminotransferase	chloroplastic
4B(single)_trimmed_contig_68046	130.71	21.96	4.46	3.26e-05	0.01	cytochrome b6 (plastid)
4B(single)_trimmed_contig_40428	23	21.47	4.42	0.000114	0.03	probable transcriptional regulator SLK2	negative regulation of transcription by RNA polymerase II;RNA polymerase II activating transcription factor binding;nucleus;transcription regulator complex;multicellular organism development;positive regulation of transcription by RNA polymerase II	GO:0000122;GO:0001102;GO:0005634;GO:0005667;GO:0007275;GO:0045944
4B(single)_trimmed_contig_38181	85.09	20.98	4.39	0.000134	0.03	putative disease resistance RPP13-like protein 3 isoform X1
4B(single)_trimmed_contig_1468	109.23	20.95	4.39	2.57e-07	0.00052	uncharacterized protein LOC101770565	carbohydrate metabolic process;beta-glucosidase activity	GO:0005975;GO:0008422	Beta-glucosidase	IPR036881;IPR002772;noIPR;noIPR;IPR036881	Glycoside hydrolase family 3 C-terminal domain superfamily;Glycoside hydrolase family 3 C-terminal domain;Glycoside hydrolase family 3 C-terminal domain;Glycoside hydrolase family 3 C-terminal domain;Glycoside hydrolase family 3 C-terminal domain superfamily
4B(single)_trimmed_contig_6392	191.53	20.88	4.38	1.02e-07	0.000248	PGR5-like protein 1B	chloroplastic
4B(single)_trimmed_contig_8265	52.45	20.56	4.36	1.42e-05	0.00786	protein WVD2-like 7 isoform X1	mitochondrion	GO:0005739
4B(single)_trimmed_contig_2365	424.77	20.45	4.35	1.26e-06	0.00136	putative disease resistance protein RGA1
4B(single)_trimmed_contig_21032	88.72	20.35	4.35	1.68e-05	0.00886	heat shock protein 82	ATP binding;cytosol;plasma membrane;protein folding;cell surface;protein-containing complex;cellular response to heat;intracellular membrane-bounded organelle;perinuclear region of cytoplasm;protein stabilization;unfolded protein binding	GO:0005524;GO:0005829;GO:0005886;GO:0006457;GO:0009986;GO:0032991;GO:0034605;GO:0043231;GO:0048471;GO:0050821;GO:0051082		IPR001404;IPR037196;noIPR;IPR001404;noIPR;IPR037196	Heat shock protein Hsp90 family;HSP90
4B(single)_trimmed_contig_73013	174.93	20.13	4.33	6.66e-06	0.00479	protein ALWAYS EARLY 1 isoform X1				noIPR;IPR035908	Ribosomal protein L27;ATP synthase
4B(single)_trimmed_contig_68815	126.08	19.93	4.32	5.7e-05	0.02	zinc finger protein CONSTANS-LIKE 3
4B(single)_trimmed_contig_42031	47.33	19.4	4.28	0.000117	0.03	probable metal-nicotianamine transporter YSL17	membrane	GO:0016020		noIPR;noIPR;noIPR;noIPR	Armadillo-type fold;Armadillo-type fold;Armadillo-type fold;Armadillo-type fold
4B(single)_trimmed_contig_18699	58.24	19.35	4.27	6.14e-05	0.02	putative 1-phosphatidylinositol-3-phosphate 5-kinase FAB1C
4B(single)_trimmed_contig_20743	70.27	19.17	4.26	1.56e-05	0.00835	GTPase-activating protein gyp7	GTPase activator activity;intracellular protein transport;integral component of membrane;small GTPase binding;activation of GTPase activity	GO:0005096;GO:0006886;GO:0016021;GO:0017137;GO:0090630		noIPR;noIPR;noIPR	Cytochrome P450 superfamily;Cytochrome P450 superfamily;Cytochrome P450 superfamily
4B(single)_trimmed_contig_64004	76.87	18.84	4.24	2.43e-05	0.01	putative wall-associated receptor kinase-like 16
4B(single)_trimmed_contig_3559	26.54	18.62	4.22	0.000188	0.04	uncharacterized protein LOC111257639				noIPR	Exocyst complex component Sec8/EXOC4
4B(single)_trimmed_contig_71648	30.96	18.56	4.21	0.000178	0.04	F-box protein SKIP23
4B(single)_trimmed_contig_23345	35.87	18.45	4.21	7.4e-05	0.02	probable pre-mRNA-splicing factor ATP-dependent RNA helicase DEAH5	spliceosomal complex disassembly;RNA binding;helicase activity;ATP binding;catalytic step 2 spliceosome	GO:0000390;GO:0003723;GO:0004386;GO:0005524;GO:0071013	Adenosinetriphosphatase;Nucleoside-triphosphate phosphatase	noIPR;noIPR;noIPR	Amino acid transporter
4B(single)_trimmed_contig_12843	85.49	18.27	4.19	0.000109	0.03	---NA---
4B(single)_trimmed_contig_72239	34.57	17.91	4.16	0.000117	0.03	N-(5'-phosphoribosyl)anthranilate isomerase 1	chloroplastic isoform X1
4B(single)_trimmed_contig_37316	32.13	17.59	4.14	2.43e-05	0.01	putative laccase-9	ferroxidase activity;copper ion binding;plasma membrane;iron ion transport;lignin catabolic process;apoplast;hydroquinone:oxygen oxidoreductase activity;iron ion homeostasis;obsolete oxidation-reduction process	GO:0004322;GO:0005507;GO:0005886;GO:0006826;GO:0046274;GO:0048046;GO:0052716;GO:0055072;GO:0055114	Ferroxidase;Oxidizing metal ions;Acting on diphenols and related substances as donors;Laccase	IPR008972;IPR001117;IPR011707;IPR008972;noIPR;noIPR;IPR034285;IPR034288;IPR008972;IPR008972	Cupredoxin;Multicopper oxidase
4B(single)_trimmed_contig_65409	50.58	17.55	4.13	5.62e-05	0.02	family of serine hydrolases 3-like	metal ion binding	GO:0046872
4B(single)_trimmed_contig_21222	211.08	16.75	4.07	6.39e-05	0.02	putative multidrug resistance protein
4B(single)_trimmed_contig_37299	40.13	16.57	4.05	7.42e-05	0.02	protein ACCELERATED CELL DEATH 6
4B(single)_trimmed_contig_72223	47.87	15.45	3.95	0.000128	0.03	myotubularin-related protein 3 isoform X2
4B(single)_trimmed_contig_44439	22.84	15.15	3.92	0.000203	0.04	choline monooxygenase	chloroplastic	iron ion binding;oxidoreductase activity;cellular metabolic process;2 iron	2 sulfur cluster binding;obsolete oxidation-reduction process	GO:0005506;GO:0016491;GO:0044237;GO:0051537;GO:0055114
4B(single)_trimmed_contig_14408	27.32	15	3.91	0.000157	0.04	---NA---
4B(single)_trimmed_contig_13519	77.77	14.65	3.87	4.4e-05	0.02	26S proteasome non-ATPase regulatory subunit 8 homolog A	cytosol;proteasome regulatory particle	lid subcomplex;proteasome-mediated ubiquitin-dependent protein catabolic process	GO:0005829;GO:0008541;GO:0043161		IPR006746;noIPR
4B(single)_trimmed_contig_65159	96.6	14.39	3.85	6.54e-06	0.00475	probable WRKY transcription factor 2
4B(single)_trimmed_contig_52780	262.82	14.17	3.83	3.19e-05	0.01	defensin Tm-AMP-D1.2	defense response	GO:0006952		IPR008176;noIPR;IPR036574;noIPR;noIPR;IPR003614;IPR036574	Defensin
4B(single)_trimmed_contig_8211	67.01	13.8	3.79	9.81e-05	0.03	OBERON-like protein				noIPR;noIPR	Ribosomal protein L7/L12
4B(single)_trimmed_contig_9857	54.72	13.78	3.78	8.14e-05	0.03	DNA-directed RNA polymerases II	IV and V subunit 3				noIPR;noIPR
4B(single)_trimmed_contig_13147	62.69	13.52	3.76	1.76e-05	0.0092	protein disulfide isomerase-like 2-3
4B(single)_trimmed_contig_20831	106.02	13.31	3.73	1.53e-05	0.00823	transcription factor IIIA
4B(single)_trimmed_contig_27125	92.27	13.27	3.73	0.000125	0.03	probable polygalacturonase isoform X2
4B(single)_trimmed_contig_13224	58.71	13.22	3.72	9.21e-05	0.03	pentatricopeptide repeat-containing protein At1g09900
4B(single)_trimmed_contig_8842	232.67	13.08	3.71	4.51e-05	0.02	polyadenylate-binding protein RBP45
4B(single)_trimmed_contig_54433	12.02	13.07	3.71	0.000147	0.04	putative F-box protein At3g25750				noIPR	Polymerase
4B(single)_trimmed_contig_71669	70.33	12.94	3.69	9.65e-05	0.03	probable metal-nicotianamine transporter YSL17	plasma membrane	GO:0005886		IPR004813;noIPR;noIPR	Oligopeptide transporter
4B(single)_trimmed_contig_37868	55.65	12.81	3.68	0.000203	0.04	cysteine-rich receptor-like protein kinase 19				noIPR	Choline transporter-like
4B(single)_trimmed_contig_14330	84.25	12.2	3.61	3.08e-05	0.01	putative disease resistance RPP13-like protein 3				noIPR;noIPR;noIPR	Annexin superfamily;Annexin superfamily;Annexin superfamily
4B(single)_trimmed_contig_3381	123.79	12.1	3.6	7.81e-05	0.02	60S ribosomal protein L7a-1	maturation of LSU-rRNA;RNA binding;cytosolic large ribosomal subunit	GO:0000470;GO:0003723;GO:0022625		noIPR;noIPR	Oligosaccharyl transferase
4B(single)_trimmed_contig_11957	142.56	11.99	3.58	3.99e-05	0.02	uncharacterized protein LOC101779596
4B(single)_trimmed_contig_1501	261.59	11.37	3.51	7.95e-05	0.03	pentatricopeptide repeat-containing protein At5g19020	mitochondrial
4B(single)_trimmed_contig_2397	316.58	11.32	3.5	6.03e-05	0.02	protein EARLY RESPONSIVE TO DEHYDRATION 15
4B(single)_trimmed_contig_62356	125.47	10.09	3.33	0.00015	0.04	MLO-like protein 1
4B(single)_trimmed_contig_14353	206.35	8.61	3.11	0.000221	0.05	protein LAZ1 homolog 2 isoform X2	integral component of membrane	GO:0016021		IPR005178;IPR005178;noIPR	Organic solute transporter subunit alpha/Transmembrane protein 184;Organic solute transporter subunit alpha/Transmembrane protein 184;Organic solute transporter subunit alpha/Transmembrane protein 184
4B(single)_trimmed_contig_59835	57.85	8.23	3.04	0.000173	0.04	methyl-CpG-binding domain-containing protein 13 isoform X1				noIPR;noIPR;noIPR;noIPR;IPR038945;noIPR;IPR001739;IPR001739;IPR016177	Protein kinase-like domain superfamily;Protein kinase-like domain superfamily;Protein kinase-like domain superfamily;Protein kinase-like domain superfamily;Methyl-CpG-binding domain-containing protein 13-like;Methyl-CpG-binding domain-containing protein 13-like;Methyl-CpG DNA binding;Methyl-CpG DNA binding;DNA-binding domain superfamily

## Sheet: Table S6
Table S6: Down-regulated genes during milking stage significantly quantifying the GO terms with their gene description and other functional activities
Name	Max group means	Fold change	Log fold change	P-value	FDR p-value	Sequence Description	Annotation GO Term	Annotation GO ID	Enzyme Name	InterPro Accession	InterPro Name
4B(single)_trimmed_contig_62986	204.15	-6101.15	-12.57	0.000192	0.04	ribosomal protein S11 (plastid)
4B(single)_trimmed_contig_62575	2054.29	-731.14	-9.51	7.68e-10	6.63e-06	protochlorophyllide-dependent translocon component 52	chloroplastic
4B(single)_trimmed_contig_68180	428.39	-457.86	-8.84	1.98e-09	1.03e-05	malate dehydrogenase	cytoplasmic	carbohydrate metabolic process;tricarboxylic acid cycle;oxaloacetate metabolic process;malate metabolic process;NADH metabolic process;L-malate dehydrogenase activity	GO:0005975;GO:0006099;GO:0006107;GO:0006108;GO:0006734;GO:0030060	Malate dehydrogenase	IPR015955;IPR010945;noIPR;IPR015955
4B(single)_trimmed_contig_55563	732.32	-423.27	-8.73	1.3e-09	7.33e-06	putative L-cysteine desulfhydrase 1
4B(single)_trimmed_contig_6663	78.47	-341.78	-8.42	7.52e-06	0.00527	uncharacterized protein LOC101752984				noIPR	NAD(P)-binding domain superfamily
4B(single)_trimmed_contig_4316	197.32	-273.1	-8.09	8.89e-09	3.45e-05	coleoptile phototropism protein 1
4B(single)_trimmed_contig_6912	51.13	-217.45	-7.76	3.13e-05	0.01	RNA cytidine acetyltransferase 1
4B(single)_trimmed_contig_9450	47.85	-215.69	-7.75	6.43e-06	0.00475	---NA---				noIPR;noIPR	Tetrapyrrole methylase superfamily;Tetrapyrrole methylase superfamily
4B(single)_trimmed_contig_48388	66.94	-213.09	-7.74	7.29e-07	0.000929	scarecrow-like protein 1				noIPR;noIPR	UDP-glucuronosyl/UDP-glucosyltransferase;UDP-glucuronosyl/UDP-glucosyltransferase
4B(single)_trimmed_contig_14352	99.62	-214.34	-7.74	3.39e-11	5.27e-07	protein LAZ1 homolog 2 isoform X2	integral component of membrane	GO:0016021		IPR005178;IPR005178;noIPR	Organic solute transporter subunit alpha/Transmembrane protein 184;Organic solute transporter subunit alpha/Transmembrane protein 184;Organic solute transporter subunit alpha/Transmembrane protein 184
4B(single)_trimmed_contig_62574	46.39	-209.11	-7.71	1.76e-05	0.0092	ribosomal protein S11 (plastid)
4B(single)_trimmed_contig_4027	68.49	-203.38	-7.67	3.58e-06	0.00293	vicilin-like seed storage protein At2g18540
4B(single)_trimmed_contig_47647	40.2	-196.38	-7.62	3.71e-05	0.01	uncharacterized protein LOC101779359 isoform X2	hydrolase activity	hydrolyzing O-glycosyl compounds;carbohydrate metabolic process	GO:0004553;GO:0005975		noIPR;IPR001000;noIPR;noIPR;IPR001000;IPR017853
4B(single)_trimmed_contig_79704	69.82	-195.15	-7.61	3.53e-05	0.01	protein transport protein SEC23
4B(single)_trimmed_contig_29905	493.07	-171.15	-7.42	6.06e-08	0.000168	E3 ubiquitin-protein ligase ATL23				noIPR	Protein kinase-like domain superfamily
4B(single)_trimmed_contig_2894	149.42	-159.6	-7.32	2.29e-12	5.93e-08	coilin isoform X3
4B(single)_trimmed_contig_64164	22.27	-157.41	-7.3	0.000103	0.03	SCAR-like protein 2
4B(single)_trimmed_contig_667	27.88	-156.64	-7.29	2.38e-05	0.01	CBS domain-containing protein CBSX3	mitochondrial				noIPR;noIPR
4B(single)_trimmed_contig_65729	48.4	-141.47	-7.14	0.000194	0.04	ABC transporter G family member 17
4B(single)_trimmed_contig_26673	40.59	-138.77	-7.12	8.79e-07	0.00105	probable disease resistance RPP8-like protein 4
4B(single)_trimmed_contig_4929	153.78	-135.63	-7.08	1.3e-07	0.000297	26S proteasome non-ATPase regulatory subunit 6				noIPR;noIPR;noIPR	Low-density lipoprotein (LDL) receptor class A repeat;Low-density lipoprotein (LDL) receptor class A repeat;Low-density lipoprotein (LDL) receptor class A repeat
4B(single)_trimmed_contig_71549	16.31	-127.93	-7	0.000116	0.03	nascent polypeptide-associated complex subunit alpha-like protein 1				noIPR;IPR016641;IPR038187;IPR002715;noIPR;noIPR;noIPR;noIPR;noIPR;IPR016641;IPR002715;noIPR	Papain-like cysteine peptidase superfamily;Nascent polypeptide-associated complex subunit alpha;NAC A/B domain superfamily;Nascent polypeptide-associated complex NAC domain;Nascent polypeptide-associated complex NAC domain;Nascent polypeptide-associated complex NAC domain;Nascent polypeptide-associated complex NAC domain;Nascent polypeptide-associated complex NAC domain;Nascent polypeptide-associ…
4B(single)_trimmed_contig_9355	42.53	-124.06	-6.95	3.15e-05	0.01	nucleoporin nup211 isoform X2
4B(single)_trimmed_contig_47832	22.76	-120.35	-6.91	0.000148	0.04	probable tRNA (guanine(26)-N(2))-dimethyltransferase 1
4B(single)_trimmed_contig_32389	22.12	-119.3	-6.9	3.63e-05	0.01	glycerophosphodiester phosphodiesterase GDPD1	chloroplastic	phosphoric diester hydrolase activity;glycerophospholipid catabolic process	GO:0008081;GO:0046475		IPR030395;IPR017946;noIPR;noIPR;IPR030395;IPR017946
4B(single)_trimmed_contig_51000	23.45	-116.78	-6.87	9.6e-06	0.00602	uncharacterized protein LOC111258152				noIPR;IPR025314;noIPR;noIPR	F-box-like domain superfamily;Domain of unknown function DUF4219;Domain of unknown function DUF4219;Domain of unknown function DUF4219
4B(single)_trimmed_contig_46586	56.07	-116.92	-6.87	1.44e-06	0.0015	putative 12-oxophytodienoate reductase 5	FMN binding;oxidoreductase activity;obsolete oxidation-reduction process	GO:0010181;GO:0016491;GO:0055114		IPR001155;IPR013785;noIPR;noIPR;noIPR	NADH:flavin oxidoreductase/NADH oxidase
4B(single)_trimmed_contig_71833	65.62	-111.6	-6.8	1.88e-06	0.00184	putative disease resistance RPP13-like protein 3 isoform X1
4B(single)_trimmed_contig_132	24.16	-110.92	-6.79	5.43e-07	0.000768	uncharacterized protein LOC106804213	binding	GO:0005488		IPR001878;noIPR;noIPR;noIPR;noIPR;IPR001878;IPR036875	Zinc finger
4B(single)_trimmed_contig_1371	367.85	-110.05	-6.78	9.55e-13	3.71e-08	ribonuclease 1	RNA binding;extracellular region;RNA catabolic process;ribonuclease T2 activity;RNA phosphodiester bond hydrolysis	endonucleolytic	GO:0003723;GO:0005576;GO:0006401;GO:0033897;GO:0090502	Acting on ester bonds;Acting on ester bonds;Ribonuclease T(2)	IPR036430;IPR001568;IPR001568;noIPR;IPR036430
4B(single)_trimmed_contig_14507	27.87	-106.75	-6.74	0.000139	0.04	la-related protein 6B	RNA binding;nucleus;RNA processing;ribonucleoprotein complex	GO:0003723;GO:0005634;GO:0006396;GO:1990904		noIPR;noIPR;noIPR;noIPR	Protein of unknown function DUF1191;Protein of unknown function DUF1191;Protein of unknown function DUF1191;Protein of unknown function DUF1191
4B(single)_trimmed_contig_55802	1435.19	-104.23	-6.7	1.12e-05	0.00672	WD repeat-containing protein 26 isoform X1
4B(single)_trimmed_contig_52556	29.66	-101.61	-6.67	5.7e-05	0.02	---NA---
4B(single)_trimmed_contig_45691	29.12	-101.08	-6.66	6.88e-05	0.02	trifunctional UDP-glucose 4	6-dehydratase/UDP-4-keto-6-deoxy-D-glucose 3	5-epimerase/UDP-4-keto-L-rhamnose-reductase RHM1	dTDP-glucose 4	6-dehydratase activity;nucleotide-sugar metabolic process	GO:0008460;GO:0009225
4B(single)_trimmed_contig_6585	44.68	-98.41	-6.62	1.23e-06	0.00135	dehydrodolichyl diphosphate synthase 6 isoform X2
4B(single)_trimmed_contig_78	101.36	-97.78	-6.61	5.51e-08	0.000159	UDP-glucose 6-dehydrogenase 4	UDP-glucose 6-dehydrogenase activity;nucleus;cytosol;glycosaminoglycan biosynthetic process;NAD binding;obsolete oxidation-reduction process	GO:0003979;GO:0005634;GO:0005829;GO:0006024;GO:0051287;GO:0055114	UDP-glucose 6-dehydrogenase	noIPR;IPR014027;IPR028356;noIPR;IPR036220	Zinc finger
4B(single)_trimmed_contig_78696	46.71	-90.23	-6.5	1.77e-06	0.00177	PHD finger protein ALFIN-LIKE 9				IPR013083;noIPR;noIPR;noIPR;noIPR;IPR011011	Zinc finger
4B(single)_trimmed_contig_56651	84.7	-87.04	-6.44	4.09e-06	0.00328	tyrosine--tRNA ligase 1	cytoplasmic
4B(single)_trimmed_contig_53613	24.74	-85.96	-6.43	6.61e-07	0.000871	receptor-like protein kinase HERK 1				noIPR;noIPR	Protein of unknown function DUF707;Protein of unknown function DUF707
4B(single)_trimmed_contig_9169	79.49	-84.25	-6.4	5.16e-07	0.000768	respiratory burst oxidase homolog protein E
4B(single)_trimmed_contig_15051	70.34	-81.92	-6.36	0.000139	0.04	transport inhibitor response 1-like protein Os04g0395600
4B(single)_trimmed_contig_21804	67.55	-80.36	-6.33	2.95e-06	0.00255	---NA---
4B(single)_trimmed_contig_7149	75.31	-78.75	-6.3	3.47e-05	0.01	---NA---
4B(single)_trimmed_contig_20390	112.46	-78.3	-6.29	1.06e-06	0.00121	oryzain beta chain	cysteine-type endopeptidase activity;extracellular space;lysosome;proteolysis involved in cellular protein catabolic process	GO:0004197;GO:0005615;GO:0005764;GO:0051603	Acting on peptide bonds (peptidases)	IPR000668;noIPR;noIPR;noIPR;IPR038765	Peptidase C1A
4B(single)_trimmed_contig_8778	177.25	-77.09	-6.27	2.61e-06	0.0023	G-type lectin S-receptor-like serine/threonine-protein kinase LECRK1
4B(single)_trimmed_contig_15832	23.15	-74.96	-6.23	6.8e-06	0.00485	succinate dehydrogenase [ubiquinone] iron-sulfur subunit 1	mitochondrial isoform X2				noIPR;noIPR
4B(single)_trimmed_contig_11887	120.26	-75.09	-6.23	1.21e-10	1.57e-06	protein CDI
4B(single)_trimmed_contig_5661	62.9	-74.43	-6.22	3.83e-07	0.000634	6-phosphogluconate dehydrogenase	decarboxylating 1	phosphogluconate dehydrogenase (decarboxylating) activity;cytosol;pentose-phosphate shunt	oxidative branch;D-gluconate catabolic process;NADP binding	GO:0004616;GO:0005829;GO:0009051;GO:0046177;GO:0050661	Phosphogluconate dehydrogenase (NADP(+)-dependent
4B(single)_trimmed_contig_33792	67.24	-73.25	-6.19	2.59e-05	0.01	protein STRICTOSIDINE SYNTHASE-LIKE 10	endoplasmic reticulum;biosynthetic process;strictosidine synthase activity	GO:0005783;GO:0009058;GO:0016844	Strictosidine synthase	IPR011042;noIPR;noIPR;noIPR	Six-bladed beta-propeller
4B(single)_trimmed_contig_39066	31.25	-70.52	-6.14	9.01e-06	0.00574	11-beta-hydroxysteroid dehydrogenase 1B	integral component of membrane	GO:0016021		noIPR;IPR002347;noIPR;noIPR;IPR036291	Extended PHD (ePHD) domain;Short-chain dehydrogenase/reductase SDR;Short-chain dehydrogenase/reductase SDR;Short-chain dehydrogenase/reductase SDR;NAD(P)-binding domain superfamily
4B(single)_trimmed_contig_482	206.04	-66.73	-6.06	2.2e-06	0.00206	putative lipid-transfer protein DIR1
4B(single)_trimmed_contig_12429	34.82	-66.88	-6.06	1.78e-05	0.00923	probable L-ascorbate peroxidase 6	chloroplastic/mitochondrial	response to reactive oxygen species;peroxidase activity;chloroplast;integral component of membrane;heme binding;cellular response to oxidative stress;hydrogen peroxide catabolic process;obsolete oxidation-reduction process;cellular oxidant detoxification	GO:0000302;GO:0004601;GO:0009507;GO:0016021;GO:0020037;GO:0034599;GO:0042744;GO:0055114;GO:0098869	Peroxidase
4B(single)_trimmed_contig_1599	692.12	-61.33	-5.94	6.84e-10	6.63e-06	family of serine hydrolases 3-like	calcium ion binding;calcium-mediated signaling	GO:0005509;GO:0019722		noIPR;IPR002048;noIPR;IPR039030;IPR002048;IPR002048;IPR002048;IPR002048;IPR011992	Galactose mutarotase-like domain superfamily;EF-hand domain;EF-hand domain;Calmodulin;EF-hand domain;EF-hand domain;EF-hand domain;EF-hand domain;EF-hand domain pair
4B(single)_trimmed_contig_33510	31.94	-60.25	-5.91	4.37e-05	0.02	dehydration-responsive element-binding protein 1A	DNA binding;DNA-binding transcription factor activity;nucleus;regulation of transcription	DNA-templated	GO:0003677;GO:0003700;GO:0005634;GO:0006355		noIPR;noIPR
4B(single)_trimmed_contig_25141	27.38	-59.69	-5.9	3.55e-05	0.01	uncharacterized protein LOC101760500
4B(single)_trimmed_contig_41148	124.86	-57.78	-5.85	3.07e-07	0.000523	pectin acetylesterase 3				noIPR;noIPR;noIPR;IPR022617;noIPR;noIPR;noIPR;noIPR;noIPR;noIPR;noIPR;IPR029071;IPR029071;IPR029071	Virus X resistance protein-like
4B(single)_trimmed_contig_42084	34.23	-56.56	-5.82	8.48e-06	0.0056	protein UPSTREAM OF FLC				IPR010369;noIPR;noIPR;IPR010369;noIPR	Protein of unknown function DUF966;Protein of unknown function DUF966;Protein of unknown function DUF966;Protein of unknown function DUF966;Protein of unknown function DUF966
4B(single)_trimmed_contig_20127	32.9	-55.6	-5.8	0.000207	0.04	protein trichome birefringence-like 34
4B(single)_trimmed_contig_62052	22.59	-53.21	-5.73	8.09e-05	0.03	WRKY transcription factor WRKY24-like				IPR036397;IPR041588;noIPR;IPR001584;noIPR;noIPR;IPR001584;IPR012337	Ribonuclease H superfamily;Integrase zinc-binding domain;Integrase zinc-binding domain;Integrase
4B(single)_trimmed_contig_2785	107.3	-52.28	-5.71	1.32e-09	7.33e-06	general transcription factor 3C polypeptide 3 isoform X2
4B(single)_trimmed_contig_32431	23.93	-51.93	-5.7	8.29e-05	0.03	putative disease resistance RPP13-like protein 3 isoform X2
4B(single)_trimmed_contig_8013	20.58	-50.19	-5.65	3.06e-08	0.000104	peroxisomal fatty acid beta-oxidation multifunctional protein	3-hydroxyacyl-CoA dehydrogenase activity;peroxisome;fatty acid beta-oxidation	GO:0003857;GO:0005777;GO:0006635	3-hydroxyacyl-CoA dehydrogenase	IPR022694;IPR006176;noIPR;noIPR;noIPR;noIPR;IPR036291;IPR029045	3-hydroxyacyl-CoA dehydrogenase;3-hydroxyacyl-CoA dehydrogenase
4B(single)_trimmed_contig_40292	69.93	-50.25	-5.65	1.2e-05	0.00696	ATPase 2	plasma membrane-type	ATP binding;obsolete cell;plasma membrane;proton-exporting ATPase activity	phosphorylative mechanism;integral component of membrane;regulation of intracellular pH;proton export across plasma membrane	GO:0005524;GO:0005623;GO:0005886;GO:0008553;GO:0016021;GO:0051453;GO:0120029	H(+)-exporting diphosphatase;P-type H(+)-exporting transporter
4B(single)_trimmed_contig_2396	287	-49.22	-5.62	8.97e-10	6.98e-06	protein EARLY RESPONSIVE TO DEHYDRATION 15
4B(single)_trimmed_contig_1289	148.39	-48.81	-5.61	8.94e-05	0.03	dnaJ protein P58IPK homolog B
4B(single)_trimmed_contig_27843	42.87	-48.58	-5.6	2.58e-05	0.01	uncharacterized protein LOC101775534
4B(single)_trimmed_contig_36530	17.43	-48.14	-5.59	7.28e-05	0.02	plasma membrane ATPase	ATP binding;obsolete cell;plasma membrane;proton-exporting ATPase activity	phosphorylative mechanism;integral component of membrane;regulation of intracellular pH;proton export across plasma membrane	GO:0005524;GO:0005623;GO:0005886;GO:0008553;GO:0016021;GO:0051453;GO:0120029	H(+)-exporting diphosphatase;P-type H(+)-exporting transporter	noIPR;noIPR;IPR004014;noIPR;noIPR;IPR008250;IPR023298
4B(single)_trimmed_contig_62039	443.18	-43.88	-5.46	3.13e-06	0.00265	D-aminoacyl-tRNA deacylase				noIPR;noIPR	Papain-like cysteine peptidase superfamily;Papain-like cysteine peptidase superfamily
4B(single)_trimmed_contig_71676	27.84	-43.96	-5.46	0.0002	0.04	nuclear-pore anchor isoform X2				noIPR	Homeobox-like domain superfamily
4B(single)_trimmed_contig_1224	11.79	-43.65	-5.45	0.000156	0.04	protein NRT1/ PTR FAMILY 5.2	peptide:proton symporter activity;integral component of membrane;oligopeptide transmembrane transport;oligopeptide transmembrane transporter activity;proton transmembrane transport	GO:0015333;GO:0016021;GO:0035672;GO:0035673;GO:1902600		noIPR;IPR000109;noIPR;IPR000109;noIPR;IPR036259	Ubiquitin-conjugating enzyme/RWD-like;Proton-dependent oligopeptide transporter family;Proton-dependent oligopeptide transporter family;Proton-dependent oligopeptide transporter family;Proton-dependent oligopeptide transporter family;MFS transporter superfamily
4B(single)_trimmed_contig_27013	27.7	-43.65	-5.45	4.08e-05	0.02	probable acyl-activating enzyme 18	peroxisomal	catalytic activity;integral component of membrane	GO:0003824;GO:0016021
4B(single)_trimmed_contig_53461	54.55	-43.01	-5.43	6.83e-05	0.02	---NA---				noIPR;noIPR	WD repeat HIR1;WD repeat HIR1
4B(single)_trimmed_contig_62601	52.95	-42.82	-5.42	7.44e-05	0.02	autophagy-related protein 18f
4B(single)_trimmed_contig_25876	154.22	-41.35	-5.37	2.15e-06	0.00204	gibberellin 2-beta-dioxygenase 1
4B(single)_trimmed_contig_9358	27.11	-40.32	-5.33	0.000127	0.03	NADH dehydrogenase [ubiquinone] 1 beta subcomplex subunit 9	mitochondrial respiratory chain complex I;vacuolar membrane;carbohydrate metabolic process;mitochondrial electron transport	NADH to ubiquinone	GO:0005747;GO:0005774;GO:0005975;GO:0006120
4B(single)_trimmed_contig_5442	20.98	-39.56	-5.31	5.76e-05	0.02	probable protein S-acyltransferase 19				noIPR;noIPR	Serine-threonine protein phosphatase
4B(single)_trimmed_contig_65923	25.66	-39.29	-5.3	1.04e-05	0.00624	COBRA-like protein 3	plant-type cell wall organization or biogenesis;cellular component organization or biogenesis	GO:0071669;GO:0071840		IPR006918;noIPR;noIPR	COBRA
4B(single)_trimmed_contig_52131	51.13	-38.9	-5.28	1.38e-05	0.00774	basic blue protein	intrinsic component of membrane	GO:0031224		IPR003245;IPR008972;noIPR;IPR039391;IPR003245;IPR008972	Phytocyanin domain;Cupredoxin;Cupredoxin;Phytocyanin;Phytocyanin domain;Cupredoxin
4B(single)_trimmed_contig_62245	15.58	-38.06	-5.25	1.18e-05	0.00689	uncharacterized protein LOC101771851				noIPR;IPR007527;noIPR;noIPR;noIPR;noIPR;IPR007527;IPR001878;IPR036875	Metallopeptidase
4B(single)_trimmed_contig_5818	34.57	-37.88	-5.24	9.1e-05	0.03	signal recognition particle receptor subunit beta	GTP binding;integral component of membrane	GO:0005525;GO:0016021
4B(single)_trimmed_contig_2309	1682.73	-37.06	-5.21	0.000177	0.04	putative disease resistance protein RGA3 isoform X1				noIPR	SKP1/BTB/POZ domain superfamily
4B(single)_trimmed_contig_18996	101.34	-37.09	-5.21	7.79e-05	0.02	ADP-ribosylation factor-like protein 8a	GTP binding;vacuolar membrane	GO:0005525;GO:0005774		noIPR;noIPR;noIPR;IPR027417	FAD/NAD(P)-binding domain superfamily;FAD/NAD(P)-binding domain superfamily;FAD/NAD(P)-binding domain superfamily;P-loop containing nucleoside triphosphate hydrolase
4B(single)_trimmed_contig_27959	797.18	-35.96	-5.17	2.7e-06	0.00236	aquaporin TIP3-1	water transport;water channel activity;integral component of membrane;transmembrane transport	GO:0006833;GO:0015250;GO:0016021;GO:0055085		IPR000425;IPR034294;noIPR;IPR023271	Major intrinsic protein;Aquaporin transporter;Aquaporin transporter;Aquaporin-like
4B(single)_trimmed_contig_33583	24.27	-33.91	-5.08	7.42e-05	0.02	uncharacterized protein LOC101781619 isoform X2				noIPR;noIPR	Modifying wall lignin-1/2;Modifying wall lignin-1/2
4B(single)_trimmed_contig_15294	1263.39	-32.63	-5.03	1.27e-05	0.00726	ubiquitin carboxyl-terminal hydrolase 15 isoform X1
4B(single)_trimmed_contig_17529	51.56	-32.64	-5.03	2.33e-05	0.01	SNF1-related protein kinase regulatory subunit gamma-like PV42a				noIPR;noIPR	Invertase/pectin methylesterase inhibitor domain superfamily;Invertase/pectin methylesterase inhibitor domain superfamily
4B(single)_trimmed_contig_63173	196.11	-31.87	-4.99	3.37e-05	0.01	ethylene receptor 3
4B(single)_trimmed_contig_6	181.42	-31.15	-4.96	4.08e-06	0.00328	14 kDa zinc-binding protein	catalytic activity;chloroplast	GO:0003824;GO:0009507
4B(single)_trimmed_contig_9269	68.82	-30.67	-4.94	9.84e-06	0.00605	zinc finger CCCH domain-containing protein 15 homolog
4B(single)_trimmed_contig_11279	664.72	-30.21	-4.92	5.01e-07	0.000768	endochitinase A	chitinase activity;carbohydrate metabolic process;chitin catabolic process;chitin binding;cell wall macromolecule catabolic process	GO:0004568;GO:0005975;GO:0006032;GO:0008061;GO:0016998	Chitinase	IPR000726;noIPR;noIPR;noIPR;noIPR;noIPR;noIPR;noIPR;IPR023346	Glycoside hydrolase
4B(single)_trimmed_contig_47444	77.91	-30.36	-4.92	2.21e-07	0.000465	pollen receptor-like kinase 4	protein kinase activity;ATP binding;protein phosphorylation;integral component of membrane	GO:0004672;GO:0005524;GO:0006468;GO:0016021		noIPR;noIPR;IPR000719;noIPR;noIPR;IPR000719;IPR011009	E3 ubiquitin ligase
4B(single)_trimmed_contig_5257	96.59	-29.98	-4.91	2.92e-07	0.000523	CSC1-like protein At1g32090	calcium activated cation channel activity;Golgi apparatus;plasma membrane;mechanosensitive ion channel activity;plasmodesma;integral component of membrane;cation transmembrane transport	GO:0005227;GO:0005794;GO:0005886;GO:0008381;GO:0009506;GO:0016021;GO:0098655		noIPR;noIPR;noIPR;noIPR	S-adenosyl-L-methionine-dependent methyltransferase;S-adenosyl-L-methionine-dependent methyltransferase;S-adenosyl-L-methionine-dependent methyltransferase;S-adenosyl-L-methionine-dependent methyltransferase
4B(single)_trimmed_contig_637	39.99	-30.05	-4.91	1.49e-05	0.00815	3-oxoacyl-[acyl-carrier-protein] reductase 4	3-oxoacyl-[acyl-carrier-protein] reductase (NADPH) activity;fatty acid elongation;NAD binding;obsolete oxidation-reduction process	GO:0004316;GO:0030497;GO:0051287;GO:0055114	Fatty-acid synthase system;3-oxoacyl-[acyl-carrier-protein] reductase	IPR002347;IPR002347;noIPR;noIPR;noIPR;noIPR;IPR036291	Short-chain dehydrogenase/reductase SDR;Short-chain dehydrogenase/reductase SDR;Short-chain dehydrogenase/reductase SDR;Short-chain dehydrogenase/reductase SDR;Short-chain dehydrogenase/reductase SDR;Short-chain dehydrogenase/reductase SDR;NAD(P)-binding domain superfamily
4B(single)_trimmed_contig_61510	40.15	-30.06	-4.91	9.38e-06	0.00593	probable pectinesterase/pectinesterase inhibitor 21	extracellular region;cell wall;pectinesterase activity;cell wall modification;negative regulation of catalytic activity;aspartyl esterase activity;pectin catabolic process;pectinesterase inhibitor activity	GO:0005576;GO:0005618;GO:0030599;GO:0042545;GO:0043086;GO:0045330;GO:0045490;GO:0046910	Pectinesterase;Carboxylesterase	IPR035513;IPR006501;IPR006501;noIPR;noIPR;noIPR;IPR035513	Invertase/pectin methylesterase inhibitor domain superfamily;Pectinesterase inhibitor domain;Pectinesterase inhibitor domain;Pectinesterase inhibitor domain;Pectinesterase inhibitor domain;Pectinesterase inhibitor domain;Invertase/pectin methylesterase inhibitor domain superfamily
4B(single)_trimmed_contig_62011	213.06	-29.82	-4.9	1.13e-06	0.00127	receptor-like protein kinase FERONIA	protein kinase activity;ATP binding;plasma membrane;plasmodesma;integral component of membrane;protein autophosphorylation	GO:0004672;GO:0005524;GO:0005886;GO:0009506;GO:0016021;GO:0046777		noIPR;IPR001245;noIPR;noIPR;IPR000719;IPR011009	Papain-like cysteine peptidase superfamily;Serine-threonine/tyrosine-protein kinase
4B(single)_trimmed_contig_7204	33.88	-29.86	-4.9	0.00016	0.04	ethylene-responsive transcription factor 1	DNA binding;DNA-binding transcription factor activity;nucleus;regulation of transcription	DNA-templated	GO:0003677;GO:0003700;GO:0005634;GO:0006355		IPR001471
4B(single)_trimmed_contig_54828	166.16	-29.64	-4.89	8.52e-06	0.0056	GDSL esterase/lipase At2g27360
4B(single)_trimmed_contig_1919	141.8	-29.07	-4.86	7.36e-06	0.0052	xyloglucan endotransglucosylase/hydrolase 2	extracellular region;cellular glucan metabolic process;transferase activity;hydrolase activity	acting on glycosyl bonds;cell wall organization or biogenesis;cellular component organization or biogenesis	GO:0005576;GO:0006073;GO:0016740;GO:0016798;GO:0071554;GO:0071840		IPR000757;noIPR;noIPR;noIPR;IPR013320
4B(single)_trimmed_contig_1469	71.51	-29.13	-4.86	2.84e-07	0.000523	uncharacterized protein LOC101766477	carbohydrate metabolic process;beta-glucosidase activity	GO:0005975;GO:0008422	Beta-glucosidase	IPR002772;IPR036881;noIPR;noIPR;IPR036881	Glycoside hydrolase family 3 C-terminal domain;Glycoside hydrolase family 3 C-terminal domain superfamily;Glycoside hydrolase family 3 C-terminal domain superfamily;Glycoside hydrolase family 3 C-terminal domain superfamily;Glycoside hydrolase family 3 C-terminal domain superfamily
4B(single)_trimmed_contig_17897	28.07	-28.64	-4.84	5.47e-05	0.02	putative lipoxygenase 5	oxidoreductase activity	acting on single donors with incorporation of molecular oxygen	incorporation of two atoms of oxygen;oxylipin biosynthetic process;metal ion binding;obsolete oxidation-reduction process	GO:0016702;GO:0031408;GO:0046872;GO:0055114	Acting on single donors with incorporation of molecular oxygen (oxygenases). The oxygen incorporated need not be derived from O(2)
4B(single)_trimmed_contig_9496	29.24	-28.17	-4.82	0.000207	0.04	probable cellulose synthase A catalytic subunit 1 [UDP-forming]	trans-Golgi network;plasma membrane;plant-type primary cell wall biogenesis;integral component of membrane;cellulose synthase (UDP-forming) activity;cellulose biosynthetic process;metal ion binding;cell wall organization	GO:0005802;GO:0005886;GO:0009833;GO:0016021;GO:0016760;GO:0030244;GO:0046872;GO:0071555	Cellulose synthase (UDP-forming)	IPR005150;noIPR;noIPR	Cellulose synthase;Cellulose synthase;Cellulose synthase
4B(single)_trimmed_contig_52344	26.38	-28.28	-4.82	5.52e-06	0.00425	leucine-rich repeat extensin-like protein 4				noIPR;IPR013210;IPR032675;IPR001611;noIPR;noIPR;noIPR;noIPR;noIPR;noIPR	P-loop containing nucleoside triphosphate hydrolase;Leucine-rich repeat-containing N-terminal
4B(single)_trimmed_contig_63298	30.81	-27.85	-4.8	2.01e-05	0.01	uncharacterized protein LOC101765935				noIPR;noIPR;IPR008528	START-like domain superfamily;START-like domain superfamily;Protein unc-13 homologue
4B(single)_trimmed_contig_35416	55.31	-27.75	-4.79	6.51e-05	0.02	DNA annealing helicase and endonuclease ZRANB3 isoform X1				noIPR	Protein kinase-like domain superfamily
4B(single)_trimmed_contig_5584	83.12	-27.25	-4.77	6.38e-07	0.000855	DNA-directed RNA polymerases IV and V subunit 2	UFM1 transferase activity;protein K69-linked ufmylation	GO:0071568;GO:1990592		IPR016135;IPR014806;IPR014806;noIPR;IPR016135	Ubiquitin-conjugating enzyme/RWD-like;Ubiquitin-fold modifier-conjugating enzyme 1;Ubiquitin-fold modifier-conjugating enzyme 1;Ubiquitin-fold modifier-conjugating enzyme 1;Ubiquitin-conjugating enzyme/RWD-like
4B(single)_trimmed_contig_64467	72.22	-27.08	-4.76	2.75e-05	0.01	acyltransferase-like protein At1g54570	chloroplastic				noIPR
4B(single)_trimmed_contig_30957	45.62	-26.92	-4.75	0.000155	0.04	beta-amylase 2	chloroplastic	maltose biosynthetic process;starch catabolic process;response to cold;chloroplast stroma;beta-amylase activity;amylopectin maltohydrolase activity	GO:0000024;GO:0005983;GO:0009409;GO:0009570;GO:0016161;GO:0102229	Beta-amylase	IPR001554;IPR001554;noIPR;IPR001554;noIPR;IPR017853
4B(single)_trimmed_contig_43942	49.92	-26.53	-4.73	2.6e-05	0.01	ATP-dependent RNA helicase DBP4-like				noIPR;noIPR;noIPR;noIPR	Subtilisin-like protease
4B(single)_trimmed_contig_16445	73.32	-26.45	-4.72	0.000154	0.04	respiratory burst oxidase homolog protein B	peroxidase activity;calcium ion binding;plasma membrane;integral component of membrane;NAD(P)H oxidase H2O2-forming activity;obsolete oxidation-reduction process;cellular oxidant detoxification	GO:0004601;GO:0005509;GO:0005886;GO:0016021;GO:0016174;GO:0055114;GO:0098869	NAD(P)H oxidase (H(2)O(2)-forming);Peroxidase	IPR013121;IPR039261;noIPR;noIPR	Ferric reductase
4B(single)_trimmed_contig_44394	33.84	-26.25	-4.71	0.000147	0.04	putative clathrin assembly protein At1g25240	SNARE binding;1-phosphatidylinositol binding;phosphatidylinositol-4	5-bisphosphate binding;plasma membrane;clathrin-coated pit;vesicle budding from membrane;integral component of membrane;clathrin-coated vesicle;clathrin heavy chain binding;clathrin coat assembly;clathrin-dependent endocytosis	GO:0000149;GO:0005545;GO:0005546;GO:0005886;GO:0005905;GO:0006900;GO:0016021;GO:0030136;GO:0032050;GO:0048268;GO:0072583		noIPR;noIPR
4B(single)_trimmed_contig_5029	34.49	-25.83	-4.69	1.18e-06	0.00131	uncharacterized protein LOC101772585	integral component of membrane	GO:0016021		noIPR;noIPR	Thioredoxin-like superfamily;Thioredoxin-like superfamily
4B(single)_trimmed_contig_24245	28.54	-24.74	-4.63	0.0002	0.04	pumilio homolog 23				noIPR;noIPR;noIPR	Actin family;Actin family;Actin family
4B(single)_trimmed_contig_40965	103.63	-24.66	-4.62	1.3e-05	0.0074	linoleate 9S-lipoxygenase 2				noIPR;noIPR;noIPR	von Willebrand factor A-like domain superfamily;von Willebrand factor A-like domain superfamily;von Willebrand factor A-like domain superfamily
4B(single)_trimmed_contig_10360	273.19	-24.38	-4.61	1.38e-05	0.00774	protein FATTY ACID EXPORT 6 isoform X1				IPR005535	Cyclotide
4B(single)_trimmed_contig_15279	42.09	-24.18	-4.6	6.69e-05	0.02	protein DETOXIFICATION 27	antiporter activity;integral component of membrane;xenobiotic transport;xenobiotic transmembrane transporter activity;transmembrane transport	GO:0015297;GO:0016021;GO:0042908;GO:0042910;GO:0055085		noIPR;noIPR	Ferredoxin-NADP reductase (FNR)
4B(single)_trimmed_contig_70422	68.48	-24.29	-4.6	1.35e-06	0.00144	kinesin-like protein KIN-4C
4B(single)_trimmed_contig_54730	172.77	-23.9	-4.58	0.000214	0.05	probable xyloglucan endotransglucosylase/hydrolase protein 25	hydrolase activity	hydrolyzing O-glycosyl compounds;cell wall;xyloglucan metabolic process;xyloglucan:xyloglucosyl transferase activity;cell wall biogenesis;apoplast;cell wall organization	GO:0004553;GO:0005618;GO:0010411;GO:0016762;GO:0042546;GO:0048046;GO:0071555	Xyloglucan:xyloglucosyl transferase	IPR000757;noIPR;noIPR;noIPR;IPR000757;IPR013320
4B(single)_trimmed_contig_1212	51.86	-23.95	-4.58	3.55e-06	0.00293	probable 1-acyl-sn-glycerol-3-phosphate acyltransferase 5				noIPR;noIPR	Thioredoxin-like superfamily;Thioredoxin-like superfamily
4B(single)_trimmed_contig_63110	19.93	-23.2	-4.54	0.00016	0.04	probable protein S-acyltransferase 7	transferase activity	transferring acyl groups;cellular anatomical entity	GO:0016746;GO:0110165		noIPR;noIPR;noIPR
4B(single)_trimmed_contig_59005	50.54	-23.08	-4.53	2.22e-05	0.01	exopolygalacturonase	polygalacturonase activity;extracellular region;carbohydrate metabolic process;cell wall organization	GO:0004650;GO:0005576;GO:0005975;GO:0071555	Endo-polygalacturonase	IPR012334;IPR000743;noIPR;noIPR;IPR011050	Pectin lyase fold;Glycoside hydrolase
4B(single)_trimmed_contig_1994	229.1	-22.11	-4.47	5.78e-06	0.00436	cellulose synthase-like protein D1	trans-Golgi network;plasma membrane;metabolic process;plant-type primary cell wall biogenesis;mannan synthase activity	GO:0005802;GO:0005886;GO:0008152;GO:0009833;GO:0051753		IPR005150;noIPR;noIPR	Cellulose synthase;Cellulose synthase;Cellulose synthase
4B(single)_trimmed_contig_5704	96.29	-22.2	-4.47	6.49e-06	0.00475	xylose isomerase	xylose isomerase activity;D-xylose metabolic process;metal ion binding	GO:0009045;GO:0042732;GO:0046872	Xylose isomerase	noIPR;noIPR;noIPR;IPR001998;IPR036237	DNA-binding pseudobarrel domain superfamily;DNA-binding pseudobarrel domain superfamily;DNA-binding pseudobarrel domain superfamily;Xylose isomerase;Xylose isomerase-like superfamily
4B(single)_trimmed_contig_25025	31.88	-22.22	-4.47	3.31e-05	0.01	probable protein phosphatase 2C 41				noIPR	Cyclin-like superfamily
4B(single)_trimmed_contig_784	62.05	-21.8	-4.45	6.5e-06	0.00475	GLABRA2 expression modulator				IPR004182;IPR011993;noIPR;noIPR;IPR037848;noIPR	GRAM domain;PH-like domain superfamily;PH-like domain superfamily;PH-like domain superfamily;GEM-like protein;GEM-like protein
4B(single)_trimmed_contig_5334	55.59	-21.83	-4.45	0.000139	0.04	pyruvate decarboxylase 2	magnesium ion binding;cytosol;carboxy-lyase activity;thiamine pyrophosphate binding	GO:0000287;GO:0005829;GO:0016831;GO:0030976		noIPR;noIPR	Protein kinase-like domain superfamily;Protein kinase-like domain superfamily
4B(single)_trimmed_contig_81814	59.2	-21.89	-4.45	0.000146	0.04	ubiquitin-conjugating enzyme E2 22
4B(single)_trimmed_contig_9386	271.52	-21.6	-4.43	2.52e-05	0.01	uncharacterized protein LOC101774141				noIPR;noIPR;IPR022251	FLC EXPRESSOR/FLX-like;FLC EXPRESSOR/FLX-like;Protein of unknown function wound-induced
4B(single)_trimmed_contig_19551	35.37	-21.37	-4.42	1.48e-05	0.00814	glucan endo-1	3-beta-glucosidase GII	hydrolase activity	hydrolyzing O-glycosyl compounds;carbohydrate metabolic process;anchored component of plasma membrane	GO:0004553;GO:0005975;GO:0046658
4B(single)_trimmed_contig_49875	107.79	-21.4	-4.42	8.06e-06	0.00547	11-beta-hydroxysteroid dehydrogenase 1B	integral component of membrane;oxidoreductase activity;obsolete oxidation-reduction process	GO:0016021;GO:0016491;GO:0055114		IPR002347;noIPR;noIPR;noIPR;IPR036291	Short-chain dehydrogenase/reductase SDR;Short-chain dehydrogenase/reductase SDR;Short-chain dehydrogenase/reductase SDR;Short-chain dehydrogenase/reductase SDR;NAD(P)-binding domain superfamily
4B(single)_trimmed_contig_62394	1357.17	-21.15	-4.4	0.000109	0.03	acyl-coenzyme A oxidase 4	peroxisomal
4B(single)_trimmed_contig_9568	141.79	-20.98	-4.39	0.000156	0.04	AT-rich interactive domain-containing protein 4 isoform X1				noIPR;noIPR	P-loop containing nucleoside triphosphate hydrolase;P-loop containing nucleoside triphosphate hydrolase
4B(single)_trimmed_contig_71511	145.31	-21	-4.39	0.000227	0.05	antimicrobial peptides				noIPR;noIPR	DVL;DVL
4B(single)_trimmed_contig_8786	70.59	-20.73	-4.37	0.000164	0.04	proteasome subunit beta type-1				noIPR	Neprosin
4B(single)_trimmed_contig_35883	17.12	-20.73	-4.37	4.57e-05	0.02	ATPase 2	plasma membrane-type	ATP binding;obsolete cell;plasma membrane;proton-exporting ATPase activity	phosphorylative mechanism;integral component of membrane;regulation of intracellular pH;proton export across plasma membrane	GO:0005524;GO:0005623;GO:0005886;GO:0008553;GO:0016021;GO:0051453;GO:0120029	H(+)-exporting diphosphatase;P-type H(+)-exporting transporter
4B(single)_trimmed_contig_68659	305.25	-20.47	-4.36	5.13e-07	0.000768	glycine-rich protein 3 short isoform
4B(single)_trimmed_contig_1727	82.65	-20.46	-4.35	1.88e-05	0.00963	phytosulfokines 4				IPR009438;noIPR	Phytosulfokine;Phytosulfokine
4B(single)_trimmed_contig_31794	1106.66	-20.26	-4.34	8.63e-05	0.03	ABC transporter B family member 19	ATP binding;integral component of membrane;ATPase activity;ATPase-coupled transmembrane transporter activity;defense response to bacterium;defense response to fungus;transmembrane transport	GO:0005524;GO:0016021;GO:0016887;GO:0042626;GO:0042742;GO:0050832;GO:0055085	Adenosinetriphosphatase;Nucleoside-triphosphate phosphatase	IPR036640;IPR039421;noIPR;noIPR;IPR036640	ABC transporter type 1
4B(single)_trimmed_contig_62578	64.81	-20.3	-4.34	0.000137	0.04	pentatricopeptide repeat-containing protein At3g02650	mitochondrial
4B(single)_trimmed_contig_8592	520.89	-20.02	-4.32	0.000163	0.04	uncharacterized protein LOC101766680				noIPR;noIPR	Glutathione S-transferase
4B(single)_trimmed_contig_22139	98.62	-19.45	-4.28	0.000121	0.03	uncharacterized protein LOC101761160
4B(single)_trimmed_contig_62389	86.53	-19.47	-4.28	3.75e-05	0.01	uncharacterized protein LOC101768843				noIPR;noIPR;noIPR;noIPR;noIPR	Nucleotide-diphospho-sugar transferases;Nucleotide-diphospho-sugar transferases;Nucleotide-diphospho-sugar transferases;Nucleotide-diphospho-sugar transferases;Nucleotide-diphospho-sugar transferases
4B(single)_trimmed_contig_62076	116.06	-19.35	-4.27	3.07e-05	0.01	uncharacterized protein LOC101772906
4B(single)_trimmed_contig_20950	18.84	-19.06	-4.25	0.000105	0.03	ABC transporter G family member 28	protein transport	GO:0015031		noIPR;noIPR	Mechanosensitive ion channel MscS;Mechanosensitive ion channel MscS
4B(single)_trimmed_contig_3665	62.44	-18.83	-4.24	2.42e-05	0.01	transcription factor DIVARICATA	DNA binding;nucleus;response to gibberellin;response to salicylic acid	GO:0003677;GO:0005634;GO:0009739;GO:0009751		noIPR;noIPR;noIPR;noIPR	RNA-binding domain superfamily;RNA-binding domain superfamily;RNA-binding domain superfamily;RNA-binding domain superfamily
4B(single)_trimmed_contig_7383	130.86	-18.88	-4.24	7.11e-05	0.02	uncharacterized protein LOC101767531				noIPR;noIPR;noIPR;noIPR;noIPR	WRKY domain superfamily;WRKY domain superfamily;WRKY domain superfamily;WRKY domain superfamily;WRKY domain superfamily
4B(single)_trimmed_contig_8604	29.8	-18.7	-4.23	8.63e-05	0.03	aspartyl protease family protein 2	aspartic-type endopeptidase activity;extracellular region;proteolysis;protein catabolic process	GO:0004190;GO:0005576;GO:0006508;GO:0030163	Acting on peptide bonds (peptidases)	IPR021109;IPR032799;noIPR;IPR001461;IPR021109	Aspartic peptidase domain superfamily;Xylanase inhibitor
4B(single)_trimmed_contig_47188	51.34	-18.54	-4.21	3.33e-05	0.01	probable glutathione S-transferase GSTU6	glutathione transferase activity;cytoplasm;glutathione metabolic process	GO:0004364;GO:0005737;GO:0006749	Glutathione transferase	noIPR;noIPR;noIPR;noIPR;IPR010987;noIPR;IPR036282	Cytochrome c oxidase
4B(single)_trimmed_contig_7222	397.93	-18.36	-4.2	2.94e-05	0.01	uncharacterized protein LOC101772906
4B(single)_trimmed_contig_62680	35.61	-17.7	-4.15	0.000101	0.03	receptor-like protein kinase HERK 1	protein kinase activity;ATP binding;plasma membrane;plasmodesma;protein autophosphorylation	GO:0004672;GO:0005524;GO:0005886;GO:0009506;GO:0046777		noIPR;IPR024788;noIPR;noIPR;noIPR	Vacuolar protein sorting-associated protein 51;Malectin-like domain;Malectin-like domain;Malectin-like domain;Malectin-like domain
4B(single)_trimmed_contig_71662	69.61	-17.39	-4.12	0.000136	0.04	fibrous sheath CABYR-binding protein				noIPR;noIPR	NRAMP family;NRAMP family
4B(single)_trimmed_contig_13561	38.88	-17.24	-4.11	1.25e-05	0.00721	phosphoinositide phospholipase C 2 isoform X2				noIPR;noIPR	RNA-binding domain superfamily;RNA-binding domain superfamily
4B(single)_trimmed_contig_62289	123.92	-17.14	-4.1	0.000152	0.04	probable serine/threonine-protein kinase PBL23	transmembrane receptor protein serine/threonine kinase activity;ATP binding;plasma membrane;protein phosphorylation;transmembrane receptor protein serine/threonine kinase signaling pathway	GO:0004675;GO:0005524;GO:0005886;GO:0006468;GO:0007178	Receptor protein serine/threonine kinase	noIPR;noIPR;noIPR;noIPR	Leucine-rich repeat domain superfamily;Leucine-rich repeat domain superfamily;Leucine-rich repeat domain superfamily;Leucine-rich repeat domain superfamily
4B(single)_trimmed_contig_42140	145.03	-17.18	-4.1	0.000156	0.04	---NA---				noIPR	Major facilitator
4B(single)_trimmed_contig_16115	271.38	-16.98	-4.09	3.75e-05	0.01	secreted protein RBT4				noIPR	FAS1 domain superfamily
4B(single)_trimmed_contig_3667	101.36	-16.67	-4.06	4.69e-06	0.00372	---NA---
4B(single)_trimmed_contig_21023	41.97	-16.72	-4.06	0.000132	0.03	bifunctional UDP-glucose 4-epimerase and UDP-xylose 4-epimerase 1-like	UDP-glucose 4-epimerase activity;cytosol;galactose catabolic process via UDP-galactose	GO:0003978;GO:0005829;GO:0033499	UDP-glucose 4-epimerase	noIPR;IPR016040;noIPR;noIPR;IPR036291	HSP90
4B(single)_trimmed_contig_24258	165.14	-16.24	-4.02	0.000201	0.04	uncharacterized protein LOC101777976				IPR007789;noIPR;noIPR	Protein of unknown function DUF688;Protein of unknown function DUF688;Protein of unknown function DUF688
4B(single)_trimmed_contig_18305	242.68	-16.07	-4.01	8.52e-05	0.03	protein NRT1/ PTR FAMILY 6.3	membrane	GO:0016020		noIPR;IPR000109;noIPR;IPR000109;noIPR;noIPR	WRKY domain superfamily;Proton-dependent oligopeptide transporter family;Proton-dependent oligopeptide transporter family;Proton-dependent oligopeptide transporter family;Proton-dependent oligopeptide transporter family;Proton-dependent oligopeptide transporter family
4B(single)_trimmed_contig_37737	220.31	-15.96	-4	8.36e-05	0.03	oil body-associated protein 1A				IPR010686;noIPR;noIPR;IPR010686;noIPR	Oil body-associated protein-like;Oil body-associated protein-like;Oil body-associated protein-like;Oil body-associated protein-like;Oil body-associated protein-like
4B(single)_trimmed_contig_47884	70.44	-15.56	-3.96	4.4e-05	0.02	U-box domain-containing protein 35	protein kinase activity;ATP binding;protein phosphorylation	GO:0004672;GO:0005524;GO:0006468		IPR001245;noIPR;noIPR;noIPR;noIPR;noIPR;IPR000719;IPR011009	Serine-threonine/tyrosine-protein kinase
4B(single)_trimmed_contig_62928	68.35	-15.48	-3.95	0.000174	0.04	probable serine/threonine-protein kinase PBL8	protein serine/threonine kinase activity;ATP binding;protein phosphorylation	GO:0004674;GO:0005524;GO:0006468		noIPR;noIPR;IPR001245;noIPR;noIPR;noIPR;noIPR;IPR000719;IPR011009	Poly(ADP-ribose) polymerase
4B(single)_trimmed_contig_63090	22.25	-15.38	-3.94	0.000143	0.04	protein DETOXIFICATION 32	antiporter activity;integral component of membrane;xenobiotic transport;xenobiotic transmembrane transporter activity;transmembrane transport	GO:0015297;GO:0016021;GO:0042908;GO:0042910;GO:0055085		IPR002528;noIPR;noIPR	Multi antimicrobial extrusion protein;Multi antimicrobial extrusion protein;Multi antimicrobial extrusion protein
4B(single)_trimmed_contig_178	39.25	-15.21	-3.93	0.00022	0.05	inactive beta-amylase 9	maltose biosynthetic process;starch catabolic process;response to cold;chloroplast stroma;beta-amylase activity;amylopectin maltohydrolase activity	GO:0000024;GO:0005983;GO:0009409;GO:0009570;GO:0016161;GO:0102229	Beta-amylase	IPR001554;noIPR;IPR001554;IPR001554;IPR017853	Glycoside hydrolase
4B(single)_trimmed_contig_9445	62.32	-15.11	-3.92	7.15e-05	0.02	transcription factor MYB44	DNA binding;nucleus	GO:0003677;GO:0005634		noIPR;noIPR;IPR015495;noIPR	Corepressor interacting with RBPJ 1;Corepressor interacting with RBPJ 1;Myb-like transcription factor;Myb-like transcription factor
4B(single)_trimmed_contig_16035	126.17	-14.99	-3.91	9.63e-05	0.03	dehydration-responsive element-binding protein 1A	DNA binding;DNA-binding transcription factor activity;nucleus;regulation of transcription	DNA-templated	GO:0003677;GO:0003700;GO:0005634;GO:0006355		noIPR;noIPR;noIPR;noIPR
4B(single)_trimmed_contig_50848	406.49	-14.25	-3.83	8.98e-05	0.03	germin-like protein 1-1	cell wall;plasmodesma;plasmodesmata-mediated intercellular transport;manganese ion binding;nutrient reservoir activity;apoplast;regulation of root development	GO:0005618;GO:0009506;GO:0010497;GO:0030145;GO:0045735;GO:0048046;GO:2000280		IPR014710;noIPR;noIPR	RmlC-like jelly roll fold;RmlC-like jelly roll fold;RmlC-like jelly roll fold
4B(single)_trimmed_contig_26083	73.99	-14.26	-3.83	0.000242	0.05	probable serine/threonine-protein kinase PBL25	transmembrane receptor protein serine/threonine kinase activity;ATP binding;plasma membrane;protein phosphorylation;transmembrane receptor protein serine/threonine kinase signaling pathway	GO:0004675;GO:0005524;GO:0005886;GO:0006468;GO:0007178	Receptor protein serine/threonine kinase	noIPR;IPR001245;noIPR;noIPR;IPR000719;IPR011009	Alpha/Beta hydrolase fold;Serine-threonine/tyrosine-protein kinase
4B(single)_trimmed_contig_5051	63.44	-13.89	-3.8	5.09e-05	0.02	ubiquitin-like-conjugating enzyme ATG10
4B(single)_trimmed_contig_42283	753.82	-13.83	-3.79	0.000121	0.03	nuclear transcription factor Y subunit B	regulation of transcription	DNA-templated	GO:0006355		IPR009072;IPR003958;noIPR;noIPR;IPR009072
4B(single)_trimmed_contig_62133	57.94	-13.84	-3.79	0.000136	0.04	receptor-like protein kinase FERONIA	protein kinase activity;ATP binding;plasma membrane;plasmodesma;integral component of membrane;protein autophosphorylation	GO:0004672;GO:0005524;GO:0005886;GO:0009506;GO:0016021;GO:0046777		IPR024788;noIPR;noIPR;noIPR	Malectin-like domain;Malectin-like domain;Malectin-like domain;Malectin-like domain
4B(single)_trimmed_contig_46565	55.25	-13.71	-3.78	0.000199	0.04	transcription factor GAMYB	DNA-binding transcription factor activity;catalytic activity;nucleus;regulation of transcription	DNA-templated;pollen development;response to salicylic acid;response to jasmonic acid;regulation of flower development;cell differentiation;sequence-specific DNA binding;transcription regulatory region sequence-specific DNA binding;anther development	GO:0003700;GO:0003824;GO:0005634;GO:0006355;GO:0009555;GO:0009751;GO:0009753;GO:0009909;GO:0030154;GO:0043565;GO:0044212;GO:0048653		noIPR;noIPR;noIPR;noIPR;noIPR;noIPR;IPR015495;noIPR;IPR017930;IPR017930;IPR001005;IPR001005;IPR009057
4B(single)_trimmed_contig_36087	88.83	-13.6	-3.77	0.000241	0.05	probable serine/threonine-protein kinase PBL16	protein serine/threonine kinase activity;ATP binding;protein phosphorylation	GO:0004674;GO:0005524;GO:0006468		IPR001245;noIPR;noIPR;noIPR;IPR000719;IPR011009	Serine-threonine/tyrosine-protein kinase
4B(single)_trimmed_contig_35445	147.48	-13.17	-3.72	3.69e-05	0.01	putative clathrin assembly protein At1g25240	SNARE binding;1-phosphatidylinositol binding;phosphatidylinositol-4	5-bisphosphate binding;plasma membrane;clathrin-coated pit;vesicle budding from membrane;integral component of membrane;clathrin-coated vesicle;clathrin heavy chain binding;clathrin coat assembly;clathrin-dependent endocytosis	GO:0000149;GO:0005545;GO:0005546;GO:0005886;GO:0005905;GO:0006900;GO:0016021;GO:0030136;GO:0032050;GO:0048268;GO:0072583		noIPR;noIPR
4B(single)_trimmed_contig_22320	115.95	-13.04	-3.71	0.000158	0.04	NAC domain-containing protein 41				noIPR;noIPR	Leucine-rich repeat domain superfamily;Leucine-rich repeat domain superfamily
4B(single)_trimmed_contig_32038	45.76	-13.05	-3.71	0.000107	0.03	probable chitinase 10 isoform X1
4B(single)_trimmed_contig_7103	37.16	-12.97	-3.7	0.000192	0.04	uncharacterized protein LOC101769613				noIPR;noIPR;noIPR;noIPR	RNA-binding domain superfamily;RNA-binding domain superfamily;RNA-binding domain superfamily;RNA-binding domain superfamily
4B(single)_trimmed_contig_10758	112.82	-12.84	-3.68	0.000167	0.04	probable galactinol--sucrose galactosyltransferase 2	raffinose alpha-galactosidase activity	GO:0052692	Alpha-galactosidase	IPR008811;noIPR;IPR008811	Glycosyl hydrolases 36;Glycosyl hydrolases 36;Glycosyl hydrolases 36
4B(single)_trimmed_contig_3106	273.58	-12.5	-3.64	4.67e-05	0.02	probable glutathione S-transferase GSTU1	glutathione transferase activity;cytoplasm;glutathione metabolic process	GO:0004364;GO:0005737;GO:0006749	Glutathione transferase	noIPR;noIPR;noIPR;noIPR;noIPR;noIPR;noIPR;IPR010987;noIPR;IPR036282	Zinc finger
4B(single)_trimmed_contig_3087	73.07	-12.27	-3.62	0.000237	0.05	nudix hydrolase 16	mitochondrial	nucleus;cytoplasm;hydrolase activity	GO:0005634;GO:0005737;GO:0016787		noIPR;noIPR
4B(single)_trimmed_contig_13892	183.51	-12.33	-3.62	8.33e-05	0.03	early nodulin-93	integral component of membrane	GO:0016021		IPR005050;IPR005050;noIPR	Early nodulin 93 ENOD93 protein;Early nodulin 93 ENOD93 protein;Early nodulin 93 ENOD93 protein
4B(single)_trimmed_contig_2471	71.64	-12.17	-3.61	0.000231	0.05	plant cysteine oxidase 2	oxidoreductase activity	acting on single donors with incorporation of molecular oxygen	incorporation of two atoms of oxygen;obsolete oxidation-reduction process	GO:0016702;GO:0055114	Acting on single donors with incorporation of molecular oxygen (oxygenases). The oxygen incorporated need not be derived from O(2)
4B(single)_trimmed_contig_8024	145.67	-12.18	-3.61	0.000187	0.04	11-beta-hydroxysteroid dehydrogenase 1B	oxidoreductase activity;obsolete oxidation-reduction process	GO:0016491;GO:0055114		IPR002347;noIPR;noIPR;noIPR;IPR036291	Short-chain dehydrogenase/reductase SDR;Short-chain dehydrogenase/reductase SDR;Short-chain dehydrogenase/reductase SDR;Short-chain dehydrogenase/reductase SDR;NAD(P)-binding domain superfamily
4B(single)_trimmed_contig_40266	65.89	-11.72	-3.55	9.75e-05	0.03	actin cytoskeleton-regulatory complex protein pan1				noIPR;noIPR;noIPR;noIPR	ABC transporter type 1
4B(single)_trimmed_contig_29809	85.74	-11.73	-3.55	0.000214	0.05	vesicle-associated membrane protein 711	integral component of membrane;vesicle-mediated transport	GO:0016021;GO:0016192		IPR001388;noIPR;IPR001388;noIPR;IPR010908;noIPR;noIPR;IPR010908;IPR042855;noIPR;noIPR;IPR011012;noIPR	Synaptobrevin;Synaptobrevin;Synaptobrevin;Synaptobrevin;Longin domain;Longin domain;Longin domain;Longin domain;v-SNARE
4B(single)_trimmed_contig_47055	135.21	-11.75	-3.55	0.000115	0.03	thaumatin-like protein 1	extracellular region;defense response	GO:0005576;GO:0006952		IPR037176;IPR001938;noIPR;IPR001938;IPR001938;IPR037176	Osmotin/thaumatin-like superfamily;Thaumatin family;Thaumatin family;Thaumatin family;Thaumatin family;Osmotin/thaumatin-like superfamily
4B(single)_trimmed_contig_62733	110.3	-10.91	-3.45	0.000232	0.05	rapid alkalinization factor				IPR008801;noIPR;noIPR	Rapid ALkalinization Factor;Rapid ALkalinization Factor;Rapid ALkalinization Factor
4B(single)_trimmed_contig_9364	32.4	-10.84	-3.44	0.000114	0.03	MAPK kinase substrate protein At1g80180				IPR031421;noIPR;noIPR;noIPR;noIPR;IPR031421	Protein of unknown function DUF4666;Protein of unknown function DUF4666;Protein of unknown function DUF4666;Protein of unknown function DUF4666;Protein of unknown function DUF4666;Protein of unknown function DUF4666
4B(single)_trimmed_contig_46795	96.08	-10.68	-3.42	0.000229	0.05	pathogenesis-related protein PRB1-3				IPR001283;IPR035940;IPR014044;noIPR;IPR001283;noIPR;IPR035940	Cysteine-rich secretory protein-related;CAP superfamily;CAP domain;CAP domain;Cysteine-rich secretory protein-related;Cysteine-rich secretory protein-related;CAP superfamily
4B(single)_trimmed_contig_5907	29.09	-10.66	-3.41	0.000235	0.05	calmodulin-binding protein 25	calmodulin binding;nucleus;response to osmotic stress	GO:0005516;GO:0005634;GO:0006970		noIPR;noIPR	Protein-tyrosine phosphatase-like;Protein-tyrosine phosphatase-like
4B(single)_trimmed_contig_5259	116.39	-10.5	-3.39	0.000105	0.03	formate dehydrogenase 1	mitochondrial	mitochondrion;formate dehydrogenase (NAD+) activity;formate dehydrogenase complex;chloroplast;oxidoreductase activity	acting on the CH-OH group of donors	NAD or NADP as acceptor;formate catabolic process;NAD binding;obsolete oxidation-reduction process	GO:0005739;GO:0008863;GO:0009326;GO:0009507;GO:0016616;GO:0042183;GO:0051287;GO:0055114
4B(single)_trimmed_contig_8434	122.67	-9.6	-3.26	9.94e-05	0.03	U2 small nuclear ribonucleoprotein B''	mRNA binding	GO:0003729		IPR012677;IPR000504;noIPR;noIPR;IPR000504;IPR035979	Nucleotide-binding alpha-beta plait domain superfamily;RNA recognition motif domain;RNA recognition motif domain;RNA recognition motif domain;RNA recognition motif domain;RNA-binding domain superfamily
4B(single)_trimmed_contig_19454	164.1	-8.15	-3.03	0.000132	0.03	uncharacterized protein LOC101755143				IPR040358;noIPR	Uncharacterized protein At4g22758-like;Uncharacterized protein At4g22758-like
4B(single)_trimmed_contig_57541	89.88	-7.91	-2.98	0.000206	0.04	uncharacterized protein LOC101773898				noIPR;noIPR	Ribonuclease H-like superfamily;Ribonuclease H-like superfamily
4B(single)_trimmed_contig_17704	9.57	70.58	6.14	8.56e-05	0.03	protein argonaute 4B	nucleic acid binding;gene silencing by RNA	GO:0003676;GO:0031047
